# Supplementary material for: Characterization of RNA modifications in gastric cancer to identify prognosis‐relevant gene signatures
Source: Cancer Med. 2022 May 30;12(1):879–97. doi: 10.1002/cam4.4861 (PMC9844604; doi:10.1002/cam4.4861)
Supplement: Supplementary file 5 — Supplementary Table 1 [file CAM4-12-879-s005.xlsx]

## Sheet: Sheet1
Supplementary Table1. GEO Datasets for analysis
Series Accession	Platform	Sample size	Company	Date
GSE62254	GPL570	300	Affy	2015
GSE15459	GPL570	200	Affy	2009
GSE34942	GPL570	56	Affy	2014
GSE57303	GPL570	70	Affy	2014
GSE54129	GPL570	132	Affy	2017
GSE51105	GPL570	94	Affy	2014
GSE35809	GPL570	70	Affy	2012
GSE100935	GPL570	66	Affy	2018
GSE26942	GPL6947	217	Illumina	2016
GSE84433	GPL6947	357	Illumina	2018
GSE84426	GPL6947	76	Illumina	2018
GSE26253	GPL8432	432	Illumina	2014
