# Supplementary material for: Characterization of RNA modifications in gastric cancer to identify prognosis‐relevant gene signatures
Source: Cancer Med. 2022 May 30;12(1):879–97. doi: 10.1002/cam4.4861 (PMC9844604; doi:10.1002/cam4.4861)
Supplement: Supplementary file 6 — Supplementary Table 2 [file CAM4-12-879-s012.xlsx]

## Sheet: Sheet1
Supplementary Table2. Consensus clustering based on the marker genes (cluster_1/2) or DEGs (gene_cluster_1/2/3).
ID	Cluster	Gene_cluster	Dataset
GSM387788	1	1	GSE15459
GSM387789	2	1	GSE15459
GSM387790	1	2	GSE15459
GSM387791	1	2	GSE15459
GSM387792	2	2	GSE15459
GSM387793	2	3	GSE15459
GSM387794	1	3	GSE15459
GSM387795	1	3	GSE15459
GSM387796	1	2	GSE15459
GSM387797	1	2	GSE15459
GSM387798	1	1	GSE15459
GSM387799	2	2	GSE15459
GSM387800	2	2	GSE15459
GSM387801	2	2	GSE15459
GSM387802	1	2	GSE15459
GSM387803	2	2	GSE15459
GSM387804	1	3	GSE15459
GSM387805	2	2	GSE15459
GSM387806	2	1	GSE15459
GSM387807	1	2	GSE15459
GSM387808	2	2	GSE15459
GSM387809	2	2	GSE15459
GSM387810	2	2	GSE15459
GSM387811	2	2	GSE15459
GSM387812	2	1	GSE15459
GSM387813	2	2	GSE15459
GSM387814	1	1	GSE15459
GSM387815	1	1	GSE15459
GSM387816	2	1	GSE15459
GSM387817	1	1	GSE15459
GSM387818	2	2	GSE15459
GSM387819	1	3	GSE15459
GSM387820	2	2	GSE15459
GSM387821	1	1	GSE15459
GSM387822	2	2	GSE15459
GSM387823	2	2	GSE15459
GSM387824	1	3	GSE15459
GSM387825	2	1	GSE15459
GSM387826	1	3	GSE15459
GSM387827	2	3	GSE15459
GSM387828	2	2	GSE15459
GSM387829	1	3	GSE15459
GSM387830	2	1	GSE15459
GSM387831	2	2	GSE15459
GSM387832	1	3	GSE15459
GSM387833	2	2	GSE15459
GSM387834	1	3	GSE15459
GSM387835	2	2	GSE15459
GSM387836	2	1	GSE15459
GSM387837	2	1	GSE15459
GSM387838	1	3	GSE15459
GSM387839	2	2	GSE15459
GSM387840	1	3	GSE15459
GSM387841	1	3	GSE15459
GSM387842	2	1	GSE15459
GSM387843	2	2	GSE15459
GSM387844	2	2	GSE15459
GSM387845	2	1	GSE15459
GSM387846	2	2	GSE15459
GSM387847	1	3	GSE15459
GSM387848	1	1	GSE15459
GSM387849	1	1	GSE15459
GSM387850	1	3	GSE15459
GSM387851	1	3	GSE15459
GSM387852	2	1	GSE15459
GSM387853	1	3	GSE15459
GSM387854	2	2	GSE15459
GSM387855	2	2	GSE15459
GSM387856	1	2	GSE15459
GSM387857	1	3	GSE15459
GSM387858	2	1	GSE15459
GSM387859	1	1	GSE15459
GSM387860	1	1	GSE15459
GSM387861	2	2	GSE15459
GSM387862	1	3	GSE15459
GSM387863	1	3	GSE15459
GSM387864	1	1	GSE15459
GSM387865	2	1	GSE15459
GSM387866	1	3	GSE15459
GSM387867	2	2	GSE15459
GSM387868	1	1	GSE15459
GSM387869	1	3	GSE15459
GSM387870	1	1	GSE15459
GSM387871	2	1	GSE15459
GSM387872	2	2	GSE15459
GSM387873	1	1	GSE15459
GSM387874	1	1	GSE15459
GSM387875	2	3	GSE15459
GSM387876	1	3	GSE15459
GSM387877	1	2	GSE15459
GSM387878	1	1	GSE15459
GSM387879	1	1	GSE15459
GSM387880	1	3	GSE15459
GSM387881	1	1	GSE15459
GSM387882	1	2	GSE15459
GSM387883	1	2	GSE15459
GSM387884	1	2	GSE15459
GSM387885	1	1	GSE15459
GSM387886	1	2	GSE15459
GSM387887	1	1	GSE15459
GSM387888	1	3	GSE15459
GSM387889	2	1	GSE15459
GSM387890	2	2	GSE15459
GSM387891	1	1	GSE15459
GSM387892	2	1	GSE15459
GSM387893	1	1	GSE15459
GSM387894	2	2	GSE15459
GSM387895	2	2	GSE15459
GSM387896	2	2	GSE15459
GSM387897	1	1	GSE15459
GSM387898	1	3	GSE15459
GSM387899	1	3	GSE15459
GSM387900	1	1	GSE15459
GSM387901	2	2	GSE15459
GSM387902	1	1	GSE15459
GSM387903	2	2	GSE15459
GSM387904	2	2	GSE15459
GSM387905	2	1	GSE15459
GSM387906	1	1	GSE15459
GSM387907	2	2	GSE15459
GSM387908	2	2	GSE15459
GSM387909	1	3	GSE15459
GSM387910	2	1	GSE15459
GSM387911	2	1	GSE15459
GSM387912	1	1	GSE15459
GSM387913	2	2	GSE15459
GSM387914	2	2	GSE15459
GSM387915	1	1	GSE15459
GSM387916	1	2	GSE15459
GSM387917	1	2	GSE15459
GSM387918	1	1	GSE15459
GSM387919	2	1	GSE15459
GSM387920	2	2	GSE15459
GSM387921	2	2	GSE15459
GSM387922	2	2	GSE15459
GSM387923	2	1	GSE15459
GSM387924	1	1	GSE15459
GSM387925	1	1	GSE15459
GSM387926	2	2	GSE15459
GSM387927	2	2	GSE15459
GSM387928	2	2	GSE15459
GSM387929	1	1	GSE15459
GSM387930	2	2	GSE15459
GSM387931	1	3	GSE15459
GSM387932	2	2	GSE15459
GSM387933	1	1	GSE15459
GSM387934	2	2	GSE15459
GSM387935	1	2	GSE15459
GSM387936	1	3	GSE15459
GSM387937	1	3	GSE15459
GSM387938	2	1	GSE15459
GSM387939	2	2	GSE15459
GSM387940	1	3	GSE15459
GSM387941	2	2	GSE15459
GSM387942	2	1	GSE15459
GSM387943	1	1	GSE15459
GSM387944	1	2	GSE15459
GSM387945	2	2	GSE15459
GSM387946	1	1	GSE15459
GSM387947	2	1	GSE15459
GSM387948	2	2	GSE15459
GSM387949	2	2	GSE15459
GSM387950	1	3	GSE15459
GSM387951	2	2	GSE15459
GSM387952	2	2	GSE15459
GSM387953	2	1	GSE15459
GSM387954	2	1	GSE15459
GSM387955	2	1	GSE15459
GSM387956	1	1	GSE15459
GSM387957	1	1	GSE15459
GSM387958	2	2	GSE15459
GSM387959	2	2	GSE15459
GSM387960	1	3	GSE15459
GSM387961	1	1	GSE15459
GSM387962	1	1	GSE15459
GSM387963	2	2	GSE15459
GSM387964	2	2	GSE15459
GSM387965	1	1	GSE15459
GSM387966	2	2	GSE15459
GSM387967	1	1	GSE15459
GSM387968	2	2	GSE15459
GSM387969	2	1	GSE15459
GSM387970	2	2	GSE15459
GSM387971	2	2	GSE15459
GSM387972	1	1	GSE15459
GSM387973	2	2	GSE15459
GSM387974	1	2	GSE15459
GSM387975	2	2	GSE15459
GSM387976	2	2	GSE15459
GSM387977	2	2	GSE15459
GSM387978	1	3	GSE15459
GSM387979	1	1	GSE15459
GSM387980	2	1	GSE15459
GSM387981	2	2	GSE15459
GSM387982	1	1	GSE15459
GSM387983	1	1	GSE15459
GSM387984	2	2	GSE15459
GSM387985	2	2	GSE15459
GSM387986	1	2	GSE15459
GSM387987	2	2	GSE15459
GSM644519	1	1	GSE26253
GSM644520	2	1	GSE26253
GSM644521	2	2	GSE26253
GSM644522	2	2	GSE26253
GSM644523	1	1	GSE26253
GSM644524	1	1	GSE26253
GSM644525	1	1	GSE26253
GSM644526	1	1	GSE26253
GSM644527	1	1	GSE26253
GSM644528	2	1	GSE26253
GSM644529	2	1	GSE26253
GSM644530	1	1	GSE26253
GSM644531	1	1	GSE26253
GSM644532	2	2	GSE26253
GSM644533	2	1	GSE26253
GSM644534	1	1	GSE26253
GSM644535	2	1	GSE26253
GSM644536	2	2	GSE26253
GSM644537	1	3	GSE26253
GSM644538	2	1	GSE26253
GSM644539	1	1	GSE26253
GSM644540	1	1	GSE26253
GSM644541	1	1	GSE26253
GSM644542	1	1	GSE26253
GSM644543	1	2	GSE26253
GSM644544	1	1	GSE26253
GSM644545	1	1	GSE26253
GSM644546	1	1	GSE26253
GSM644547	1	1	GSE26253
GSM644548	2	2	GSE26253
GSM644549	2	2	GSE26253
GSM644550	2	2	GSE26253
GSM644551	2	2	GSE26253
GSM644552	1	1	GSE26253
GSM644553	2	2	GSE26253
GSM644554	2	1	GSE26253
GSM644555	2	2	GSE26253
GSM644556	2	2	GSE26253
GSM644557	2	1	GSE26253
GSM644558	2	2	GSE26253
GSM644559	2	2	GSE26253
GSM644560	2	2	GSE26253
GSM644561	1	1	GSE26253
GSM644562	1	1	GSE26253
GSM644563	2	1	GSE26253
GSM644564	1	1	GSE26253
GSM644565	2	1	GSE26253
GSM644566	1	1	GSE26253
GSM644567	2	2	GSE26253
GSM644568	2	2	GSE26253
GSM644569	1	3	GSE26253
GSM644570	2	1	GSE26253
GSM644571	2	1	GSE26253
GSM644572	1	1	GSE26253
GSM644573	1	1	GSE26253
GSM644574	1	3	GSE26253
GSM644575	2	2	GSE26253
GSM644576	1	1	GSE26253
GSM644577	2	1	GSE26253
GSM644578	1	1	GSE26253
GSM644579	2	1	GSE26253
GSM644580	1	1	GSE26253
GSM644581	1	3	GSE26253
GSM644582	2	1	GSE26253
GSM644583	2	1	GSE26253
GSM644584	1	1	GSE26253
GSM644585	2	1	GSE26253
GSM644586	2	1	GSE26253
GSM644587	1	1	GSE26253
GSM644588	2	1	GSE26253
GSM644589	1	1	GSE26253
GSM644590	1	1	GSE26253
GSM644591	1	1	GSE26253
GSM644592	2	1	GSE26253
GSM644593	1	1	GSE26253
GSM644594	1	1	GSE26253
GSM644595	2	2	GSE26253
GSM644596	1	1	GSE26253
GSM644597	1	3	GSE26253
GSM644598	1	3	GSE26253
GSM644599	2	1	GSE26253
GSM644600	2	1	GSE26253
GSM644601	2	1	GSE26253
GSM644602	2	2	GSE26253
GSM644603	1	1	GSE26253
GSM644604	1	1	GSE26253
GSM644605	2	1	GSE26253
GSM644606	1	2	GSE26253
GSM644607	2	2	GSE26253
GSM644608	1	1	GSE26253
GSM644609	2	2	GSE26253
GSM644610	2	1	GSE26253
GSM644611	2	2	GSE26253
GSM644612	1	2	GSE26253
GSM644613	2	2	GSE26253
GSM644614	2	1	GSE26253
GSM644615	1	1	GSE26253
GSM644616	2	2	GSE26253
GSM644617	2	2	GSE26253
GSM644618	1	1	GSE26253
GSM644619	2	2	GSE26253
GSM644620	1	1	GSE26253
GSM644621	2	1	GSE26253
GSM644622	2	1	GSE26253
GSM644623	2	1	GSE26253
GSM644624	1	1	GSE26253
GSM644625	2	2	GSE26253
GSM644626	2	2	GSE26253
GSM644627	2	1	GSE26253
GSM644628	2	1	GSE26253
GSM644629	1	1	GSE26253
GSM644630	2	1	GSE26253
GSM644631	1	1	GSE26253
GSM644632	2	1	GSE26253
GSM644633	1	1	GSE26253
GSM644634	2	1	GSE26253
GSM644635	1	1	GSE26253
GSM644636	2	2	GSE26253
GSM644637	2	1	GSE26253
GSM644638	1	1	GSE26253
GSM644639	2	2	GSE26253
GSM644640	2	2	GSE26253
GSM644641	2	2	GSE26253
GSM644642	1	1	GSE26253
GSM644643	1	1	GSE26253
GSM644644	2	2	GSE26253
GSM644645	2	2	GSE26253
GSM644646	2	1	GSE26253
GSM644647	1	1	GSE26253
GSM644648	2	1	GSE26253
GSM644649	2	2	GSE26253
GSM644650	2	2	GSE26253
GSM644651	1	1	GSE26253
GSM644652	2	1	GSE26253
GSM644653	1	1	GSE26253
GSM644654	1	1	GSE26253
GSM644655	2	1	GSE26253
GSM644656	1	1	GSE26253
GSM644657	1	1	GSE26253
GSM644658	1	1	GSE26253
GSM644659	2	2	GSE26253
GSM644660	2	2	GSE26253
GSM644661	2	1	GSE26253
GSM644662	2	1	GSE26253
GSM644663	2	2	GSE26253
GSM644664	2	1	GSE26253
GSM644665	2	1	GSE26253
GSM644666	2	2	GSE26253
GSM644667	2	1	GSE26253
GSM644668	2	1	GSE26253
GSM644669	1	1	GSE26253
GSM644670	2	2	GSE26253
GSM644671	1	1	GSE26253
GSM644672	2	1	GSE26253
GSM644673	1	1	GSE26253
GSM644674	2	1	GSE26253
GSM644675	2	1	GSE26253
GSM644676	1	1	GSE26253
GSM644677	2	1	GSE26253
GSM644678	2	2	GSE26253
GSM644679	2	2	GSE26253
GSM644680	2	1	GSE26253
GSM644681	2	2	GSE26253
GSM644682	2	1	GSE26253
GSM644683	2	1	GSE26253
GSM644684	2	1	GSE26253
GSM644685	2	2	GSE26253
GSM644686	1	1	GSE26253
GSM644687	1	1	GSE26253
GSM644688	2	1	GSE26253
GSM644689	2	1	GSE26253
GSM644690	2	2	GSE26253
GSM644691	2	2	GSE26253
GSM644692	2	1	GSE26253
GSM644693	2	2	GSE26253
GSM644694	2	1	GSE26253
GSM644695	2	2	GSE26253
GSM644696	2	1	GSE26253
GSM644697	2	1	GSE26253
GSM644698	2	2	GSE26253
GSM644699	1	1	GSE26253
GSM644700	2	2	GSE26253
GSM644701	2	2	GSE26253
GSM644702	2	2	GSE26253
GSM644703	2	2	GSE26253
GSM644704	2	2	GSE26253
GSM644705	2	2	GSE26253
GSM644706	2	1	GSE26253
GSM644707	1	1	GSE26253
GSM644708	2	1	GSE26253
GSM644709	2	2	GSE26253
GSM644710	2	2	GSE26253
GSM644711	2	2	GSE26253
GSM644712	2	1	GSE26253
GSM644713	2	1	GSE26253
GSM644714	2	2	GSE26253
GSM644715	1	2	GSE26253
GSM644716	2	2	GSE26253
GSM644717	2	2	GSE26253
GSM644718	2	2	GSE26253
GSM644719	2	1	GSE26253
GSM644720	2	1	GSE26253
GSM644721	2	2	GSE26253
GSM644722	2	1	GSE26253
GSM644723	2	1	GSE26253
GSM644724	2	1	GSE26253
GSM644725	2	1	GSE26253
GSM644726	2	2	GSE26253
GSM644727	2	2	GSE26253
GSM644728	2	1	GSE26253
GSM644729	2	2	GSE26253
GSM644730	2	1	GSE26253
GSM644731	2	2	GSE26253
GSM644732	2	2	GSE26253
GSM644733	2	2	GSE26253
GSM644734	2	1	GSE26253
GSM644735	2	2	GSE26253
GSM644736	2	2	GSE26253
GSM644737	2	2	GSE26253
GSM644738	2	1	GSE26253
GSM644739	2	1	GSE26253
GSM644740	2	2	GSE26253
GSM644741	1	1	GSE26253
GSM644742	1	1	GSE26253
GSM644743	2	1	GSE26253
GSM644744	1	1	GSE26253
GSM644745	1	1	GSE26253
GSM644746	1	2	GSE26253
GSM644747	1	1	GSE26253
GSM644748	1	1	GSE26253
GSM644749	1	1	GSE26253
GSM644750	1	1	GSE26253
GSM644751	1	1	GSE26253
GSM644752	1	1	GSE26253
GSM644753	1	1	GSE26253
GSM644754	1	1	GSE26253
GSM644755	1	2	GSE26253
GSM644756	2	1	GSE26253
GSM644757	1	1	GSE26253
GSM644758	1	1	GSE26253
GSM644759	2	1	GSE26253
GSM644760	1	1	GSE26253
GSM644761	2	1	GSE26253
GSM644762	1	1	GSE26253
GSM644763	1	1	GSE26253
GSM644764	1	1	GSE26253
GSM644765	1	2	GSE26253
GSM644766	2	1	GSE26253
GSM644767	2	1	GSE26253
GSM644768	1	1	GSE26253
GSM644769	1	2	GSE26253
GSM644770	2	2	GSE26253
GSM644771	1	1	GSE26253
GSM644772	2	2	GSE26253
GSM644773	1	1	GSE26253
GSM644774	2	1	GSE26253
GSM644775	1	1	GSE26253
GSM644776	2	2	GSE26253
GSM644777	1	1	GSE26253
GSM644778	1	1	GSE26253
GSM644779	2	1	GSE26253
GSM644780	1	1	GSE26253
GSM644781	1	1	GSE26253
GSM644782	2	1	GSE26253
GSM644783	2	2	GSE26253
GSM644784	2	1	GSE26253
GSM644785	1	1	GSE26253
GSM644786	1	1	GSE26253
GSM644787	1	1	GSE26253
GSM644788	2	1	GSE26253
GSM644789	1	1	GSE26253
GSM644790	1	1	GSE26253
GSM644791	1	1	GSE26253
GSM644792	2	1	GSE26253
GSM644793	1	1	GSE26253
GSM644794	1	1	GSE26253
GSM644795	2	1	GSE26253
GSM644796	2	1	GSE26253
GSM644797	1	1	GSE26253
GSM644798	1	1	GSE26253
GSM644799	1	1	GSE26253
GSM644800	1	1	GSE26253
GSM644801	1	1	GSE26253
GSM644802	2	1	GSE26253
GSM644803	2	1	GSE26253
GSM644804	1	2	GSE26253
GSM644805	1	1	GSE26253
GSM644806	1	2	GSE26253
GSM644807	1	1	GSE26253
GSM644808	1	2	GSE26253
GSM644809	2	1	GSE26253
GSM644810	1	2	GSE26253
GSM644811	1	1	GSE26253
GSM644812	1	2	GSE26253
GSM644813	2	1	GSE26253
GSM644814	1	1	GSE26253
GSM644815	1	2	GSE26253
GSM644816	1	1	GSE26253
GSM644817	2	1	GSE26253
GSM644818	1	1	GSE26253
GSM644819	1	1	GSE26253
GSM644820	1	1	GSE26253
GSM644821	1	1	GSE26253
GSM644822	1	1	GSE26253
GSM644823	1	1	GSE26253
GSM644824	1	1	GSE26253
GSM644825	1	1	GSE26253
GSM644826	1	1	GSE26253
GSM644827	1	1	GSE26253
GSM644828	1	1	GSE26253
GSM644829	1	1	GSE26253
GSM644830	1	1	GSE26253
GSM644831	1	1	GSE26253
GSM644832	2	2	GSE26253
GSM644833	1	1	GSE26253
GSM644834	1	1	GSE26253
GSM644835	1	1	GSE26253
GSM644836	1	1	GSE26253
GSM644837	2	1	GSE26253
GSM644838	1	1	GSE26253
GSM644839	1	3	GSE26253
GSM644840	1	1	GSE26253
GSM644841	1	1	GSE26253
GSM644842	1	2	GSE26253
GSM644843	2	2	GSE26253
GSM644844	2	1	GSE26253
GSM644845	1	1	GSE26253
GSM644846	1	1	GSE26253
GSM644847	2	1	GSE26253
GSM644848	1	1	GSE26253
GSM644849	1	1	GSE26253
GSM644850	1	3	GSE26253
GSM644851	1	1	GSE26253
GSM644852	1	1	GSE26253
GSM644853	1	1	GSE26253
GSM644854	2	1	GSE26253
GSM644855	1	1	GSE26253
GSM644856	2	1	GSE26253
GSM644857	1	1	GSE26253
GSM644858	1	1	GSE26253
GSM644859	1	1	GSE26253
GSM644860	1	1	GSE26253
GSM644861	1	1	GSE26253
GSM644862	2	1	GSE26253
GSM644863	2	2	GSE26253
GSM644864	2	1	GSE26253
GSM644865	1	1	GSE26253
GSM644866	1	1	GSE26253
GSM644867	1	1	GSE26253
GSM644868	1	2	GSE26253
GSM644869	1	2	GSE26253
GSM644870	2	2	GSE26253
GSM644871	1	2	GSE26253
GSM644872	1	1	GSE26253
GSM644873	1	1	GSE26253
GSM644874	2	1	GSE26253
GSM644875	2	1	GSE26253
GSM644876	2	2	GSE26253
GSM644877	2	1	GSE26253
GSM644878	2	2	GSE26253
GSM644879	2	2	GSE26253
GSM644880	2	2	GSE26253
GSM644881	2	1	GSE26253
GSM644882	2	1	GSE26253
GSM644883	2	1	GSE26253
GSM644884	2	1	GSE26253
GSM644885	2	1	GSE26253
GSM644886	2	1	GSE26253
GSM644887	2	1	GSE26253
GSM644888	2	1	GSE26253
GSM644889	2	1	GSE26253
GSM644890	2	1	GSE26253
GSM644891	2	1	GSE26253
GSM644892	2	2	GSE26253
GSM644893	2	1	GSE26253
GSM644894	1	1	GSE26253
GSM644895	2	1	GSE26253
GSM644896	2	2	GSE26253
GSM644897	2	1	GSE26253
GSM644898	2	2	GSE26253
GSM644899	2	2	GSE26253
GSM644900	2	1	GSE26253
GSM644901	2	1	GSE26253
GSM644902	2	2	GSE26253
GSM644903	2	2	GSE26253
GSM644904	2	2	GSE26253
GSM644905	2	2	GSE26253
GSM644906	2	1	GSE26253
GSM644907	1	1	GSE26253
GSM644908	1	1	GSE26253
GSM644909	2	1	GSE26253
GSM644910	2	2	GSE26253
GSM644911	2	1	GSE26253
GSM644912	2	1	GSE26253
GSM644913	2	1	GSE26253
GSM644914	2	1	GSE26253
GSM644915	2	2	GSE26253
GSM644916	2	1	GSE26253
GSM644917	2	2	GSE26253
GSM644918	2	1	GSE26253
GSM644919	2	1	GSE26253
GSM644920	2	2	GSE26253
GSM644921	2	2	GSE26253
GSM644922	2	1	GSE26253
GSM644923	1	1	GSE26253
GSM644924	2	1	GSE26253
GSM644925	2	1	GSE26253
GSM644926	2	1	GSE26253
GSM644927	2	1	GSE26253
GSM644928	2	2	GSE26253
GSM644929	2	1	GSE26253
GSM644930	2	1	GSE26253
GSM644931	2	1	GSE26253
GSM644932	2	2	GSE26253
GSM644933	1	2	GSE26253
GSM644934	2	2	GSE26253
GSM644935	2	1	GSE26253
GSM644936	2	2	GSE26253
GSM644937	2	1	GSE26253
GSM644938	2	2	GSE26253
GSM644939	2	1	GSE26253
GSM644940	2	2	GSE26253
GSM644941	2	1	GSE26253
GSM644942	2	2	GSE26253
GSM644943	2	2	GSE26253
GSM644944	2	1	GSE26253
GSM644945	2	2	GSE26253
GSM644946	2	1	GSE26253
GSM644947	2	1	GSE26253
GSM644948	1	1	GSE26253
GSM644949	2	2	GSE26253
GSM644950	2	2	GSE26253
GSM662374	2	1	GSE26942
GSM662376	2	2	GSE26942
GSM662377	1	3	GSE26942
GSM662378	2	1	GSE26942
GSM662382	2	2	GSE26942
GSM662385	2	1	GSE26942
GSM662386	1	1	GSE26942
GSM662389	1	1	GSE26942
GSM662390	2	2	GSE26942
GSM662394	2	2	GSE26942
GSM662395	2	1	GSE26942
GSM662396	2	2	GSE26942
GSM662397	2	2	GSE26942
GSM662398	1	3	GSE26942
GSM662399	2	2	GSE26942
GSM662400	2	2	GSE26942
GSM662401	2	2	GSE26942
GSM662403	2	2	GSE26942
GSM662404	2	2	GSE26942
GSM662405	2	2	GSE26942
GSM662406	1	1	GSE26942
GSM662407	2	2	GSE26942
GSM662408	2	2	GSE26942
GSM662409	2	2	GSE26942
GSM662410	2	2	GSE26942
GSM662411	2	1	GSE26942
GSM662412	2	1	GSE26942
GSM662413	2	1	GSE26942
GSM662414	2	2	GSE26942
GSM662415	2	2	GSE26942
GSM662416	2	2	GSE26942
GSM662417	1	1	GSE26942
GSM662418	2	2	GSE26942
GSM662419	2	2	GSE26942
GSM662420	2	1	GSE26942
GSM662421	2	2	GSE26942
GSM662422	2	1	GSE26942
GSM662423	2	2	GSE26942
GSM662424	1	3	GSE26942
GSM662425	2	1	GSE26942
GSM662426	2	1	GSE26942
GSM662427	2	2	GSE26942
GSM662428	1	1	GSE26942
GSM662429	2	2	GSE26942
GSM662430	1	3	GSE26942
GSM662431	2	1	GSE26942
GSM662432	2	2	GSE26942
GSM662433	2	2	GSE26942
GSM662434	2	2	GSE26942
GSM662435	2	2	GSE26942
GSM662436	2	2	GSE26942
GSM662437	1	3	GSE26942
GSM662438	2	1	GSE26942
GSM662439	2	2	GSE26942
GSM662440	2	2	GSE26942
GSM662441	1	3	GSE26942
GSM662442	2	2	GSE26942
GSM662443	2	1	GSE26942
GSM662444	2	1	GSE26942
GSM662445	2	2	GSE26942
GSM662446	1	3	GSE26942
GSM662447	2	1	GSE26942
GSM662448	2	2	GSE26942
GSM662449	2	1	GSE26942
GSM662450	2	2	GSE26942
GSM662451	2	2	GSE26942
GSM662452	2	2	GSE26942
GSM662453	1	3	GSE26942
GSM662454	2	2	GSE26942
GSM662455	2	2	GSE26942
GSM662456	2	1	GSE26942
GSM662457	2	2	GSE26942
GSM662458	2	2	GSE26942
GSM662459	1	1	GSE26942
GSM662460	2	2	GSE26942
GSM662461	2	1	GSE26942
GSM662462	2	2	GSE26942
GSM662463	1	1	GSE26942
GSM662464	2	1	GSE26942
GSM662465	2	2	GSE26942
GSM662466	2	1	GSE26942
GSM662467	2	2	GSE26942
GSM662468	1	1	GSE26942
GSM662469	2	2	GSE26942
GSM662470	2	2	GSE26942
GSM662471	2	2	GSE26942
GSM662472	2	2	GSE26942
GSM662473	2	1	GSE26942
GSM662474	2	1	GSE26942
GSM662475	2	2	GSE26942
GSM662476	1	1	GSE26942
GSM662477	2	2	GSE26942
GSM662478	2	2	GSE26942
GSM662479	2	2	GSE26942
GSM662480	2	2	GSE26942
GSM662481	2	1	GSE26942
GSM662509	2	1	GSE26942
GSM662510	1	1	GSE26942
GSM662511	1	3	GSE26942
GSM662512	1	3	GSE26942
GSM662513	2	1	GSE26942
GSM662514	1	3	GSE26942
GSM662515	1	1	GSE26942
GSM662516	1	1	GSE26942
GSM662517	1	1	GSE26942
GSM662518	1	3	GSE26942
GSM662519	2	1	GSE26942
GSM662520	1	1	GSE26942
GSM662521	2	2	GSE26942
GSM662522	1	1	GSE26942
GSM662523	1	1	GSE26942
GSM662524	1	1	GSE26942
GSM662525	1	3	GSE26942
GSM662526	1	3	GSE26942
GSM662527	2	2	GSE26942
GSM662528	1	3	GSE26942
GSM662529	1	1	GSE26942
GSM662530	1	3	GSE26942
GSM662531	1	1	GSE26942
GSM662532	1	2	GSE26942
GSM662533	2	2	GSE26942
GSM662534	1	1	GSE26942
GSM662535	2	2	GSE26942
GSM662536	2	2	GSE26942
GSM662537	1	2	GSE26942
GSM662538	1	1	GSE26942
GSM662539	1	3	GSE26942
GSM662540	1	1	GSE26942
GSM662541	1	3	GSE26942
GSM662542	1	2	GSE26942
GSM662543	1	1	GSE26942
GSM662544	2	1	GSE26942
GSM662545	2	2	GSE26942
GSM662546	1	3	GSE26942
GSM662547	1	1	GSE26942
GSM662548	1	1	GSE26942
GSM662549	1	1	GSE26942
GSM662550	1	1	GSE26942
GSM662551	1	3	GSE26942
GSM662552	2	2	GSE26942
GSM662553	1	2	GSE26942
GSM662554	2	1	GSE26942
GSM662555	1	3	GSE26942
GSM662556	2	2	GSE26942
GSM662557	1	1	GSE26942
GSM662558	2	2	GSE26942
GSM662559	1	3	GSE26942
GSM662560	1	1	GSE26942
GSM662561	1	2	GSE26942
GSM662562	1	3	GSE26942
GSM662563	2	2	GSE26942
GSM662564	2	2	GSE26942
GSM662565	2	1	GSE26942
GSM662566	2	2	GSE26942
GSM662567	2	2	GSE26942
GSM662568	2	2	GSE26942
GSM662569	2	2	GSE26942
GSM662570	1	1	GSE26942
GSM662571	1	2	GSE26942
GSM662572	1	1	GSE26942
GSM662573	1	1	GSE26942
GSM662574	1	3	GSE26942
GSM662575	1	2	GSE26942
GSM662576	1	3	GSE26942
GSM662577	1	1	GSE26942
GSM662578	1	1	GSE26942
GSM662579	2	1	GSE26942
GSM662580	1	1	GSE26942
GSM662581	2	2	GSE26942
GSM662582	1	1	GSE26942
GSM662583	1	3	GSE26942
GSM662584	1	3	GSE26942
GSM662585	1	2	GSE26942
GSM662586	1	1	GSE26942
GSM662587	1	2	GSE26942
GSM662588	1	1	GSE26942
GSM662589	1	1	GSE26942
GSM662590	1	1	GSE26942
GSM662591	1	1	GSE26942
GSM662592	1	1	GSE26942
GSM662593	1	1	GSE26942
GSM662594	1	1	GSE26942
GSM662595	2	2	GSE26942
GSM662596	1	1	GSE26942
GSM662597	1	1	GSE26942
GSM662598	1	3	GSE26942
GSM662599	2	2	GSE26942
GSM662600	1	1	GSE26942
GSM662601	1	1	GSE26942
GSM662602	1	1	GSE26942
GSM662603	1	3	GSE26942
GSM662604	1	1	GSE26942
GSM662605	1	1	GSE26942
GSM662606	1	3	GSE26942
GSM662607	1	1	GSE26942
GSM662608	2	2	GSE26942
GSM662609	1	1	GSE26942
GSM662610	1	1	GSE26942
GSM662611	2	2	GSE26942
GSM662612	1	1	GSE26942
GSM662613	1	1	GSE26942
GSM662614	2	2	GSE26942
GSM662615	2	1	GSE26942
GSM662616	2	1	GSE26942
GSM662617	2	2	GSE26942
GSM858082	2	2	GSE34942
GSM858083	2	2	GSE34942
GSM858084	2	2	GSE34942
GSM858085	2	2	GSE34942
GSM858086	1	2	GSE34942
GSM858087	1	1	GSE34942
GSM858088	1	1	GSE34942
GSM858089	1	3	GSE34942
GSM858090	1	3	GSE34942
GSM858091	1	3	GSE34942
GSM858092	2	2	GSE34942
GSM858093	2	2	GSE34942
GSM858094	2	2	GSE34942
GSM858095	2	2	GSE34942
GSM858096	1	3	GSE34942
GSM858097	2	2	GSE34942
GSM858098	2	2	GSE34942
GSM858099	2	2	GSE34942
GSM858100	1	3	GSE34942
GSM858101	2	2	GSE34942
GSM858102	2	2	GSE34942
GSM858103	2	2	GSE34942
GSM858104	1	3	GSE34942
GSM858105	2	1	GSE34942
GSM858106	1	1	GSE34942
GSM858107	1	1	GSE34942
GSM858108	2	2	GSE34942
GSM858109	2	2	GSE34942
GSM858110	1	3	GSE34942
GSM858111	1	2	GSE34942
GSM858112	2	2	GSE34942
GSM858113	2	1	GSE34942
GSM858114	1	3	GSE34942
GSM858115	2	2	GSE34942
GSM858116	2	2	GSE34942
GSM858117	2	1	GSE34942
GSM858118	1	3	GSE34942
GSM858119	1	3	GSE34942
GSM858120	2	2	GSE34942
GSM858121	1	1	GSE34942
GSM858122	1	1	GSE34942
GSM858123	1	1	GSE34942
GSM858124	2	1	GSE34942
GSM858125	1	3	GSE34942
GSM858126	1	2	GSE34942
GSM858127	1	1	GSE34942
GSM858128	2	2	GSE34942
GSM858129	2	2	GSE34942
GSM858130	1	3	GSE34942
GSM858131	2	1	GSE34942
GSM858132	1	1	GSE34942
GSM858133	1	2	GSE34942
GSM858134	2	2	GSE34942
GSM858135	1	1	GSE34942
GSM858136	1	1	GSE34942
GSM858137	2	2	GSE34942
GSM875412	2	2	GSE35809
GSM875413	1	3	GSE35809
GSM875414	2	2	GSE35809
GSM875415	1	3	GSE35809
GSM875416	1	3	GSE35809
GSM875417	1	1	GSE35809
GSM875418	1	3	GSE35809
GSM875419	2	2	GSE35809
GSM875420	2	2	GSE35809
GSM875421	2	2	GSE35809
GSM875422	2	2	GSE35809
GSM875423	1	3	GSE35809
GSM875424	1	3	GSE35809
GSM875425	1	1	GSE35809
GSM875426	2	2	GSE35809
GSM875427	1	1	GSE35809
GSM875428	2	2	GSE35809
GSM875429	1	1	GSE35809
GSM875430	1	3	GSE35809
GSM875431	1	1	GSE35809
GSM875432	1	1	GSE35809
GSM875433	1	1	GSE35809
GSM875434	2	1	GSE35809
GSM875435	1	3	GSE35809
GSM875436	2	1	GSE35809
GSM875437	2	1	GSE35809
GSM875438	2	2	GSE35809
GSM875439	2	2	GSE35809
GSM875440	2	2	GSE35809
GSM875441	2	2	GSE35809
GSM875442	2	1	GSE35809
GSM875443	1	1	GSE35809
GSM875444	1	1	GSE35809
GSM875445	1	1	GSE35809
GSM875446	2	2	GSE35809
GSM875447	1	3	GSE35809
GSM875448	2	2	GSE35809
GSM875449	1	2	GSE35809
GSM875450	1	1	GSE35809
GSM875451	1	3	GSE35809
GSM875452	1	1	GSE35809
GSM875453	2	2	GSE35809
GSM875454	2	2	GSE35809
GSM875455	2	2	GSE35809
GSM875456	1	3	GSE35809
GSM875457	1	1	GSE35809
GSM875458	1	1	GSE35809
GSM875459	2	2	GSE35809
GSM875460	2	2	GSE35809
GSM875461	1	3	GSE35809
GSM875462	1	1	GSE35809
GSM875463	2	2	GSE35809
GSM875464	2	2	GSE35809
GSM875465	2	1	GSE35809
GSM875466	2	1	GSE35809
GSM875467	1	1	GSE35809
GSM875468	1	1	GSE35809
GSM875469	1	3	GSE35809
GSM875470	2	1	GSE35809
GSM875471	2	1	GSE35809
GSM875472	1	1	GSE35809
GSM875473	1	1	GSE35809
GSM875474	2	2	GSE35809
GSM875475	1	3	GSE35809
GSM875476	1	1	GSE35809
GSM875477	1	1	GSE35809
GSM875478	2	2	GSE35809
GSM875479	2	2	GSE35809
GSM875480	2	2	GSE35809
GSM875481	2	2	GSE35809
GSM1238811	2	2	GSE51105
GSM1238812	1	3	GSE51105
GSM1238813	2	2	GSE51105
GSM1238814	1	3	GSE51105
GSM1238815	1	3	GSE51105
GSM1238816	1	1	GSE51105
GSM1238817	1	3	GSE51105
GSM1238818	2	2	GSE51105
GSM1238819	2	2	GSE51105
GSM1238820	2	2	GSE51105
GSM1238821	2	2	GSE51105
GSM1238822	1	3	GSE51105
GSM1238823	1	3	GSE51105
GSM1238824	1	1	GSE51105
GSM1238825	2	2	GSE51105
GSM1238826	1	1	GSE51105
GSM1238827	2	2	GSE51105
GSM1238828	1	1	GSE51105
GSM1238829	1	3	GSE51105
GSM1238830	1	1	GSE51105
GSM1238831	1	1	GSE51105
GSM1238832	2	1	GSE51105
GSM1238833	2	1	GSE51105
GSM1238834	1	3	GSE51105
GSM1238835	2	1	GSE51105
GSM1238836	2	1	GSE51105
GSM1238837	2	2	GSE51105
GSM1238838	2	2	GSE51105
GSM1238839	2	2	GSE51105
GSM1238840	2	2	GSE51105
GSM1238841	2	1	GSE51105
GSM1238842	1	1	GSE51105
GSM1238843	1	1	GSE51105
GSM1238844	1	1	GSE51105
GSM1238845	2	2	GSE51105
GSM1238846	1	3	GSE51105
GSM1238847	2	2	GSE51105
GSM1238848	1	2	GSE51105
GSM1238849	1	1	GSE51105
GSM1238850	1	3	GSE51105
GSM1238851	1	1	GSE51105
GSM1238852	2	2	GSE51105
GSM1238853	2	2	GSE51105
GSM1238854	2	2	GSE51105
GSM1238855	1	3	GSE51105
GSM1238856	1	1	GSE51105
GSM1238857	2	2	GSE51105
GSM1238858	2	2	GSE51105
GSM1238859	1	3	GSE51105
GSM1238860	1	1	GSE51105
GSM1238861	2	2	GSE51105
GSM1238862	2	2	GSE51105
GSM1238863	2	1	GSE51105
GSM1238864	2	1	GSE51105
GSM1238865	1	1	GSE51105
GSM1238866	1	1	GSE51105
GSM1238867	1	3	GSE51105
GSM1238868	2	1	GSE51105
GSM1238869	2	1	GSE51105
GSM1238870	1	1	GSE51105
GSM1238871	2	1	GSE51105
GSM1238872	2	2	GSE51105
GSM1238873	1	3	GSE51105
GSM1238874	1	1	GSE51105
GSM1238875	1	1	GSE51105
GSM1238876	2	2	GSE51105
GSM1238877	2	2	GSE51105
GSM1238878	2	2	GSE51105
GSM1238879	2	2	GSE51105
GSM1238880	1	3	GSE51105
GSM1238881	2	2	GSE51105
GSM1238882	1	1	GSE51105
GSM1238883	2	2	GSE51105
GSM1238884	1	3	GSE51105
GSM1238885	1	2	GSE51105
GSM1238886	1	3	GSE51105
GSM1238887	1	1	GSE51105
GSM1238888	2	2	GSE51105
GSM1238889	2	2	GSE51105
GSM1238890	2	2	GSE51105
GSM1238891	2	2	GSE51105
GSM1238892	1	2	GSE51105
GSM1238893	1	1	GSE51105
GSM1238894	1	2	GSE51105
GSM1238895	2	2	GSE51105
GSM1238896	1	1	GSE51105
GSM1238897	2	2	GSE51105
GSM1238898	2	1	GSE51105
GSM1238899	2	2	GSE51105
GSM1238900	1	1	GSE51105
GSM1238901	1	3	GSE51105
GSM1238902	1	1	GSE51105
GSM1238903	2	1	GSE51105
GSM1238904	1	3	GSE51105
GSM1308413	1	1	GSE54129
GSM1308414	1	1	GSE54129
GSM1308415	2	2	GSE54129
GSM1308416	2	2	GSE54129
GSM1308417	2	1	GSE54129
GSM1308418	1	1	GSE54129
GSM1308419	1	1	GSE54129
GSM1308420	1	1	GSE54129
GSM1308421	2	2	GSE54129
GSM1308422	2	2	GSE54129
GSM1308423	1	3	GSE54129
GSM1308424	1	1	GSE54129
GSM1308425	1	2	GSE54129
GSM1308426	1	1	GSE54129
GSM1308427	1	1	GSE54129
GSM1308428	1	3	GSE54129
GSM1308429	2	1	GSE54129
GSM1308430	2	1	GSE54129
GSM1308431	2	2	GSE54129
GSM1308432	1	3	GSE54129
GSM1308433	1	1	GSE54129
GSM1308434	2	2	GSE54129
GSM1308435	2	2	GSE54129
GSM1308436	1	3	GSE54129
GSM1308437	2	2	GSE54129
GSM1308438	1	1	GSE54129
GSM1308439	1	1	GSE54129
GSM1308440	1	1	GSE54129
GSM1308441	1	1	GSE54129
GSM1308442	2	1	GSE54129
GSM1308443	1	1	GSE54129
GSM1308444	1	1	GSE54129
GSM1308445	1	1	GSE54129
GSM1308446	1	3	GSE54129
GSM1308447	1	2	GSE54129
GSM1308448	1	3	GSE54129
GSM1308449	2	2	GSE54129
GSM1308450	2	1	GSE54129
GSM1308451	1	1	GSE54129
GSM1308452	1	3	GSE54129
GSM1308453	1	3	GSE54129
GSM1308454	1	1	GSE54129
GSM1308455	1	1	GSE54129
GSM1308456	1	2	GSE54129
GSM1308457	2	2	GSE54129
GSM1308458	1	3	GSE54129
GSM1308459	2	2	GSE54129
GSM1308460	2	1	GSE54129
GSM1308461	1	1	GSE54129
GSM1308462	2	2	GSE54129
GSM1308463	2	2	GSE54129
GSM1308464	1	3	GSE54129
GSM1308465	1	3	GSE54129
GSM1308466	1	1	GSE54129
GSM1308467	1	1	GSE54129
GSM1308468	1	3	GSE54129
GSM1308469	1	1	GSE54129
GSM1308470	2	2	GSE54129
GSM1308471	2	2	GSE54129
GSM1308472	1	1	GSE54129
GSM1308473	1	1	GSE54129
GSM1308474	2	2	GSE54129
GSM1308475	2	2	GSE54129
GSM1308476	2	2	GSE54129
GSM1308477	1	1	GSE54129
GSM1308478	2	2	GSE54129
GSM1308479	2	2	GSE54129
GSM1308480	2	2	GSE54129
GSM1308481	2	1	GSE54129
GSM1308482	1	1	GSE54129
GSM1308483	2	1	GSE54129
GSM1308484	1	1	GSE54129
GSM1308485	2	2	GSE54129
GSM1308486	1	1	GSE54129
GSM1308487	1	1	GSE54129
GSM1308488	2	1	GSE54129
GSM1308489	2	2	GSE54129
GSM1308490	2	2	GSE54129
GSM1308491	2	2	GSE54129
GSM1308492	1	3	GSE54129
GSM1308493	2	2	GSE54129
GSM1308494	1	3	GSE54129
GSM1308495	1	3	GSE54129
GSM1308496	2	2	GSE54129
GSM1308497	1	3	GSE54129
GSM1308498	2	1	GSE54129
GSM1308499	2	2	GSE54129
GSM1308500	2	2	GSE54129
GSM1308501	2	2	GSE54129
GSM1308502	1	1	GSE54129
GSM1308503	2	2	GSE54129
GSM1308504	1	1	GSE54129
GSM1308505	2	2	GSE54129
GSM1308506	1	1	GSE54129
GSM1308507	1	3	GSE54129
GSM1308508	1	2	GSE54129
GSM1308509	2	1	GSE54129
GSM1308510	2	2	GSE54129
GSM1308511	2	1	GSE54129
GSM1308512	2	2	GSE54129
GSM1308513	2	2	GSE54129
GSM1308514	2	2	GSE54129
GSM1308515	1	3	GSE54129
GSM1308516	1	1	GSE54129
GSM1308517	2	2	GSE54129
GSM1308518	1	1	GSE54129
GSM1308519	2	2	GSE54129
GSM1308520	1	2	GSE54129
GSM1308521	2	2	GSE54129
GSM1308522	1	1	GSE54129
GSM1308523	1	2	GSE54129
GSM1379261	2	2	GSE57303
GSM1379262	1	2	GSE57303
GSM1379263	1	1	GSE57303
GSM1379264	2	2	GSE57303
GSM1379265	1	3	GSE57303
GSM1379266	2	2	GSE57303
GSM1379267	1	1	GSE57303
GSM1379268	2	2	GSE57303
GSM1379269	1	3	GSE57303
GSM1379270	2	2	GSE57303
GSM1379271	2	1	GSE57303
GSM1379272	2	2	GSE57303
GSM1379273	1	2	GSE57303
GSM1379274	1	2	GSE57303
GSM1379275	2	2	GSE57303
GSM1379276	2	1	GSE57303
GSM1379277	2	2	GSE57303
GSM1379278	2	2	GSE57303
GSM1379279	2	1	GSE57303
GSM1379280	2	1	GSE57303
GSM1379281	2	1	GSE57303
GSM1379282	2	2	GSE57303
GSM1379283	1	3	GSE57303
GSM1379284	1	1	GSE57303
GSM1379285	1	1	GSE57303
GSM1379286	1	2	GSE57303
GSM1379287	1	1	GSE57303
GSM1379288	2	2	GSE57303
GSM1379289	1	1	GSE57303
GSM1379290	1	3	GSE57303
GSM1379291	2	2	GSE57303
GSM1379292	2	1	GSE57303
GSM1379293	1	1	GSE57303
GSM1379294	2	1	GSE57303
GSM1379295	1	1	GSE57303
GSM1379296	2	2	GSE57303
GSM1379297	2	2	GSE57303
GSM1379298	1	3	GSE57303
GSM1379299	2	2	GSE57303
GSM1379300	1	1	GSE57303
GSM1379301	2	2	GSE57303
GSM1379302	2	2	GSE57303
GSM1379303	1	1	GSE57303
GSM1379304	1	1	GSE57303
GSM1379305	2	2	GSE57303
GSM1379306	2	2	GSE57303
GSM1379307	1	1	GSE57303
GSM1379308	2	2	GSE57303
GSM1379309	1	2	GSE57303
GSM1379310	1	3	GSE57303
GSM1379311	2	2	GSE57303
GSM1379312	1	1	GSE57303
GSM1379313	2	2	GSE57303
GSM1379314	1	1	GSE57303
GSM1379315	2	1	GSE57303
GSM1379316	2	2	GSE57303
GSM1379317	2	1	GSE57303
GSM1379318	2	2	GSE57303
GSM1379319	2	2	GSE57303
GSM1379320	2	1	GSE57303
GSM1379321	2	2	GSE57303
GSM1379322	2	2	GSE57303
GSM1379323	2	2	GSE57303
GSM1379324	2	1	GSE57303
GSM1379325	2	2	GSE57303
GSM1379326	2	2	GSE57303
GSM1379327	1	2	GSE57303
GSM1379328	1	1	GSE57303
GSM1379329	2	1	GSE57303
GSM1379330	1	3	GSE57303
GSM1523727	1	2	GSE62254
GSM1523728	2	2	GSE62254
GSM1523729	2	1	GSE62254
GSM1523744	1	2	GSE62254
GSM1523745	2	2	GSE62254
GSM1523746	2	2	GSE62254
GSM1523747	2	2	GSE62254
GSM1523748	1	1	GSE62254
GSM1523765	2	2	GSE62254
GSM1523768	1	1	GSE62254
GSM1523769	1	1	GSE62254
GSM1523770	2	2	GSE62254
GSM1523771	1	3	GSE62254
GSM1523772	1	3	GSE62254
GSM1523773	1	3	GSE62254
GSM1523774	1	3	GSE62254
GSM1523775	2	2	GSE62254
GSM1523776	2	2	GSE62254
GSM1523777	2	2	GSE62254
GSM1523778	1	1	GSE62254
GSM1523779	2	2	GSE62254
GSM1523780	2	2	GSE62254
GSM1523781	2	2	GSE62254
GSM1523782	2	2	GSE62254
GSM1523783	1	1	GSE62254
GSM1523784	1	1	GSE62254
GSM1523785	1	1	GSE62254
GSM1523786	1	1	GSE62254
GSM1523787	2	2	GSE62254
GSM1523788	1	3	GSE62254
GSM1523789	2	1	GSE62254
GSM1523790	2	2	GSE62254
GSM1523791	2	2	GSE62254
GSM1523792	2	2	GSE62254
GSM1523793	1	2	GSE62254
GSM1523794	2	2	GSE62254
GSM1523795	2	2	GSE62254
GSM1523796	1	3	GSE62254
GSM1523797	2	2	GSE62254
GSM1523798	1	1	GSE62254
GSM1523799	2	2	GSE62254
GSM1523800	2	2	GSE62254
GSM1523801	2	2	GSE62254
GSM1523802	2	2	GSE62254
GSM1523803	2	2	GSE62254
GSM1523804	1	1	GSE62254
GSM1523805	2	1	GSE62254
GSM1523806	2	1	GSE62254
GSM1523807	2	2	GSE62254
GSM1523808	2	1	GSE62254
GSM1523809	2	2	GSE62254
GSM1523810	2	2	GSE62254
GSM1523811	2	2	GSE62254
GSM1523812	2	1	GSE62254
GSM1523813	2	2	GSE62254
GSM1523814	2	2	GSE62254
GSM1523815	2	2	GSE62254
GSM1523816	2	2	GSE62254
GSM1523817	2	2	GSE62254
GSM1523818	2	1	GSE62254
GSM1523819	2	1	GSE62254
GSM1523820	1	2	GSE62254
GSM1523821	2	2	GSE62254
GSM1523822	1	2	GSE62254
GSM1523823	2	2	GSE62254
GSM1523824	2	2	GSE62254
GSM1523825	2	2	GSE62254
GSM1523826	2	1	GSE62254
GSM1523827	1	1	GSE62254
GSM1523828	1	1	GSE62254
GSM1523829	2	2	GSE62254
GSM1523830	2	2	GSE62254
GSM1523831	2	2	GSE62254
GSM1523832	1	1	GSE62254
GSM1523833	2	2	GSE62254
GSM1523834	1	1	GSE62254
GSM1523835	1	1	GSE62254
GSM1523836	2	1	GSE62254
GSM1523837	2	2	GSE62254
GSM1523838	2	2	GSE62254
GSM1523839	1	1	GSE62254
GSM1523840	1	2	GSE62254
GSM1523841	2	2	GSE62254
GSM1523842	1	1	GSE62254
GSM1523843	2	1	GSE62254
GSM1523844	1	1	GSE62254
GSM1523845	2	2	GSE62254
GSM1523846	1	1	GSE62254
GSM1523847	2	2	GSE62254
GSM1523848	1	1	GSE62254
GSM1523849	2	1	GSE62254
GSM1523850	1	3	GSE62254
GSM1523851	2	2	GSE62254
GSM1523852	1	1	GSE62254
GSM1523853	2	2	GSE62254
GSM1523854	2	2	GSE62254
GSM1523855	2	1	GSE62254
GSM1523856	2	2	GSE62254
GSM1523857	1	3	GSE62254
GSM1523858	1	3	GSE62254
GSM1523859	1	2	GSE62254
GSM1523860	2	2	GSE62254
GSM1523861	1	2	GSE62254
GSM1523862	1	3	GSE62254
GSM1523863	2	2	GSE62254
GSM1523864	2	2	GSE62254
GSM1523865	2	2	GSE62254
GSM1523866	1	1	GSE62254
GSM1523867	2	2	GSE62254
GSM1523868	2	2	GSE62254
GSM1523869	1	1	GSE62254
GSM1523870	2	2	GSE62254
GSM1523871	2	2	GSE62254
GSM1523872	2	1	GSE62254
GSM1523873	2	2	GSE62254
GSM1523874	2	2	GSE62254
GSM1523875	2	2	GSE62254
GSM1523876	2	2	GSE62254
GSM1523877	2	2	GSE62254
GSM1523878	2	1	GSE62254
GSM1523879	2	2	GSE62254
GSM1523880	2	2	GSE62254
GSM1523881	1	2	GSE62254
GSM1523882	2	2	GSE62254
GSM1523883	2	2	GSE62254
GSM1523884	1	1	GSE62254
GSM1523885	2	2	GSE62254
GSM1523886	1	3	GSE62254
GSM1523887	1	2	GSE62254
GSM1523888	2	2	GSE62254
GSM1523889	2	2	GSE62254
GSM1523890	2	1	GSE62254
GSM1523891	1	1	GSE62254
GSM1523892	1	1	GSE62254
GSM1523893	2	2	GSE62254
GSM1523894	2	2	GSE62254
GSM1523895	2	2	GSE62254
GSM1523896	2	1	GSE62254
GSM1523897	2	2	GSE62254
GSM1523898	2	2	GSE62254
GSM1523899	1	2	GSE62254
GSM1523901	2	2	GSE62254
GSM1523903	2	2	GSE62254
GSM1523904	1	2	GSE62254
GSM1523905	1	1	GSE62254
GSM1523906	2	2	GSE62254
GSM1523908	2	2	GSE62254
GSM1523909	2	2	GSE62254
GSM1523910	2	2	GSE62254
GSM1523911	2	1	GSE62254
GSM1523918	1	3	GSE62254
GSM1523919	1	1	GSE62254
GSM1523920	1	3	GSE62254
GSM1523921	2	2	GSE62254
GSM1523922	2	2	GSE62254
GSM1523923	2	2	GSE62254
GSM1523924	1	1	GSE62254
GSM1523925	2	2	GSE62254
GSM1523926	2	2	GSE62254
GSM1523927	1	1	GSE62254
GSM1523928	1	2	GSE62254
GSM1523929	2	2	GSE62254
GSM1523930	2	1	GSE62254
GSM1523931	2	1	GSE62254
GSM1523932	2	2	GSE62254
GSM1523933	2	2	GSE62254
GSM1523934	2	2	GSE62254
GSM1523935	1	1	GSE62254
GSM1523936	1	3	GSE62254
GSM1523937	1	1	GSE62254
GSM1523938	1	3	GSE62254
GSM1523939	1	3	GSE62254
GSM1523940	2	2	GSE62254
GSM1523941	2	2	GSE62254
GSM1523942	2	2	GSE62254
GSM1523943	2	2	GSE62254
GSM1523944	2	2	GSE62254
GSM1523945	1	1	GSE62254
GSM1523946	2	2	GSE62254
GSM1523947	2	2	GSE62254
GSM1523948	2	3	GSE62254
GSM1523949	1	3	GSE62254
GSM1523950	2	2	GSE62254
GSM1523951	1	1	GSE62254
GSM1523952	1	1	GSE62254
GSM1523953	2	2	GSE62254
GSM1523954	1	1	GSE62254
GSM1523955	1	3	GSE62254
GSM1523956	2	2	GSE62254
GSM1523957	1	2	GSE62254
GSM1523958	1	1	GSE62254
GSM1523959	2	2	GSE62254
GSM1523960	2	2	GSE62254
GSM1523961	2	2	GSE62254
GSM1523962	1	3	GSE62254
GSM1523963	1	1	GSE62254
GSM1523964	2	2	GSE62254
GSM1523965	1	2	GSE62254
GSM1523966	2	2	GSE62254
GSM1523967	1	1	GSE62254
GSM1523968	1	3	GSE62254
GSM1523969	1	3	GSE62254
GSM1523970	2	2	GSE62254
GSM1523971	1	3	GSE62254
GSM1523972	1	1	GSE62254
GSM1523973	2	1	GSE62254
GSM1523974	2	2	GSE62254
GSM1523975	2	3	GSE62254
GSM1523976	1	1	GSE62254
GSM1523977	2	2	GSE62254
GSM1523978	1	2	GSE62254
GSM1523979	2	2	GSE62254
GSM1523980	1	1	GSE62254
GSM1523981	1	1	GSE62254
GSM1523982	1	1	GSE62254
GSM1523983	2	2	GSE62254
GSM1523984	2	2	GSE62254
GSM1523985	2	2	GSE62254
GSM1523986	1	3	GSE62254
GSM1523987	1	1	GSE62254
GSM1523988	1	3	GSE62254
GSM1523989	1	1	GSE62254
GSM1523990	2	1	GSE62254
GSM1523991	1	1	GSE62254
GSM1523992	1	1	GSE62254
GSM1523993	1	1	GSE62254
GSM1523994	1	1	GSE62254
GSM1523995	1	1	GSE62254
GSM1523996	1	1	GSE62254
GSM1523997	2	2	GSE62254
GSM1523998	2	2	GSE62254
GSM1523999	2	1	GSE62254
GSM1524000	1	1	GSE62254
GSM1524001	1	2	GSE62254
GSM1524002	2	2	GSE62254
GSM1524003	1	1	GSE62254
GSM1524004	2	1	GSE62254
GSM1524005	2	2	GSE62254
GSM1524006	1	3	GSE62254
GSM1524007	2	2	GSE62254
GSM1524008	2	2	GSE62254
GSM1524009	1	3	GSE62254
GSM1524010	1	3	GSE62254
GSM1524011	2	2	GSE62254
GSM1524012	2	2	GSE62254
GSM1524013	1	2	GSE62254
GSM1524014	2	2	GSE62254
GSM1524015	2	2	GSE62254
GSM1524016	1	2	GSE62254
GSM1524017	2	2	GSE62254
GSM1524018	2	2	GSE62254
GSM1524019	1	1	GSE62254
GSM1524020	1	1	GSE62254
GSM1524021	1	1	GSE62254
GSM1524022	1	3	GSE62254
GSM1524023	2	2	GSE62254
GSM1524024	1	1	GSE62254
GSM1524025	1	1	GSE62254
GSM1524026	1	3	GSE62254
GSM1524027	1	1	GSE62254
GSM1524028	2	2	GSE62254
GSM1524029	1	3	GSE62254
GSM1524030	1	3	GSE62254
GSM1524031	2	2	GSE62254
GSM1524032	2	2	GSE62254
GSM1524033	1	2	GSE62254
GSM1524034	1	3	GSE62254
GSM1524035	1	3	GSE62254
GSM1524036	2	2	GSE62254
GSM1524037	1	1	GSE62254
GSM1524038	2	2	GSE62254
GSM1524039	1	1	GSE62254
GSM1524040	2	2	GSE62254
GSM1524041	2	2	GSE62254
GSM1524042	1	2	GSE62254
GSM1524043	2	2	GSE62254
GSM1524044	1	1	GSE62254
GSM1524045	1	1	GSE62254
GSM1524046	1	1	GSE62254
GSM1524047	1	1	GSE62254
GSM1524048	1	2	GSE62254
GSM1524049	1	1	GSE62254
GSM1524050	2	1	GSE62254
GSM1524051	1	1	GSE62254
GSM1524052	1	3	GSE62254
GSM1524053	2	1	GSE62254
GSM1524054	2	2	GSE62254
GSM1524055	1	1	GSE62254
GSM1524056	1	2	GSE62254
GSM1524057	1	3	GSE62254
GSM1524058	1	1	GSE62254
GSM1524059	1	3	GSE62254
GSM1524060	2	2	GSE62254
GSM1524061	2	2	GSE62254
GSM1524062	1	3	GSE62254
GSM1524068	2	2	GSE62254
GSM1524069	2	2	GSE62254
GSM1524070	1	1	GSE62254
GSM1524071	1	1	GSE62254
GSM1524072	1	1	GSE62254
GSM2235556	1	1	GSE84437
GSM2235557	1	3	GSE84437
GSM2235558	1	3	GSE84437
GSM2235559	1	1	GSE84437
GSM2235560	1	3	GSE84437
GSM2235561	1	1	GSE84437
GSM2235562	2	2	GSE84437
GSM2235563	1	1	GSE84437
GSM2235564	2	2	GSE84437
GSM2235565	1	3	GSE84437
GSM2235566	1	1	GSE84437
GSM2235567	1	3	GSE84437
GSM2235568	2	2	GSE84437
GSM2235569	2	2	GSE84437
GSM2235570	1	1	GSE84437
GSM2235571	1	2	GSE84437
GSM2235572	1	3	GSE84437
GSM2235573	1	1	GSE84437
GSM2235574	2	1	GSE84437
GSM2235575	1	2	GSE84437
GSM2235576	2	2	GSE84437
GSM2235577	1	3	GSE84437
GSM2235578	2	2	GSE84437
GSM2235579	2	1	GSE84437
GSM2235580	1	3	GSE84437
GSM2235582	1	1	GSE84437
GSM2235584	1	1	GSE84437
GSM2235585	1	1	GSE84437
GSM2235586	1	3	GSE84437
GSM2235587	1	1	GSE84437
GSM2235588	1	3	GSE84437
GSM2235589	2	2	GSE84437
GSM2235593	1	2	GSE84437
GSM2235595	1	3	GSE84437
GSM2235596	1	1	GSE84437
GSM2235597	2	2	GSE84437
GSM2235598	1	3	GSE84437
GSM2235599	1	1	GSE84437
GSM2235600	1	1	GSE84437
GSM2235601	1	3	GSE84437
GSM2235602	1	3	GSE84437
GSM2235603	1	2	GSE84437
GSM2235604	1	2	GSE84437
GSM2235605	1	3	GSE84437
GSM2235606	1	3	GSE84437
GSM2235607	1	1	GSE84437
GSM2235608	1	2	GSE84437
GSM2235609	1	1	GSE84437
GSM2235610	1	3	GSE84437
GSM2235611	1	1	GSE84437
GSM2235612	1	3	GSE84437
GSM2235613	2	2	GSE84437
GSM2235614	1	2	GSE84437
GSM2235615	1	1	GSE84437
GSM2235616	1	1	GSE84437
GSM2235617	2	2	GSE84437
GSM2235618	1	2	GSE84437
GSM2235619	1	1	GSE84437
GSM2235620	1	2	GSE84437
GSM2235621	1	1	GSE84437
GSM2235622	1	3	GSE84437
GSM2235623	1	2	GSE84437
GSM2235624	2	2	GSE84437
GSM2235625	1	3	GSE84437
GSM2235626	1	3	GSE84437
GSM2235627	1	2	GSE84437
GSM2235628	1	1	GSE84437
GSM2235629	1	1	GSE84437
GSM2235630	1	3	GSE84437
GSM2235631	1	3	GSE84437
GSM2235632	1	1	GSE84437
GSM2235633	1	3	GSE84437
GSM2235634	1	1	GSE84437
GSM2235635	1	2	GSE84437
GSM2235636	1	3	GSE84437
GSM2235637	1	2	GSE84437
GSM2235695	2	2	GSE84437
GSM2235696	2	2	GSE84437
GSM2235697	2	2	GSE84437
GSM2235698	2	2	GSE84437
GSM2235699	2	2	GSE84437
GSM2235700	2	1	GSE84437
GSM2235701	2	2	GSE84437
GSM2235702	1	1	GSE84437
GSM2235703	2	1	GSE84437
GSM2235704	2	1	GSE84437
GSM2235705	1	1	GSE84437
GSM2235706	2	2	GSE84437
GSM2235707	2	2	GSE84437
GSM2235708	2	2	GSE84437
GSM2235709	2	2	GSE84437
GSM2235710	2	1	GSE84437
GSM2235711	2	2	GSE84437
GSM2235712	2	2	GSE84437
GSM2235713	1	3	GSE84437
GSM2235714	2	2	GSE84437
GSM2235715	2	2	GSE84437
GSM2235716	2	2	GSE84437
GSM2235717	1	3	GSE84437
GSM2235718	1	1	GSE84437
GSM2235719	2	2	GSE84437
GSM2235720	2	2	GSE84437
GSM2235721	2	2	GSE84437
GSM2235722	1	1	GSE84437
GSM2235723	2	2	GSE84437
GSM2235724	2	1	GSE84437
GSM2235725	2	2	GSE84437
GSM2235726	1	1	GSE84437
GSM2235727	1	1	GSE84437
GSM2235728	1	1	GSE84437
GSM2235729	1	1	GSE84437
GSM2235730	2	2	GSE84437
GSM2235731	2	2	GSE84437
GSM2235732	2	1	GSE84437
GSM2235733	2	2	GSE84437
GSM2235734	2	2	GSE84437
GSM2235735	2	2	GSE84437
GSM2235736	2	2	GSE84437
GSM2235737	2	1	GSE84437
GSM2235738	2	2	GSE84437
GSM2235739	2	2	GSE84437
GSM2235740	1	1	GSE84437
GSM2235741	2	2	GSE84437
GSM2235742	2	2	GSE84437
GSM2235743	2	2	GSE84437
GSM2235744	1	1	GSE84437
GSM2235745	1	3	GSE84437
GSM2235746	1	1	GSE84437
GSM2235747	2	2	GSE84437
GSM2235748	2	1	GSE84437
GSM2235749	2	2	GSE84437
GSM2235750	2	2	GSE84437
GSM2235751	2	2	GSE84437
GSM2235752	2	2	GSE84437
GSM2235753	1	1	GSE84437
GSM2235754	2	1	GSE84437
GSM2235755	1	3	GSE84437
GSM2235756	2	1	GSE84437
GSM2235757	2	2	GSE84437
GSM2235758	2	1	GSE84437
GSM2235759	1	1	GSE84437
GSM2235760	2	1	GSE84437
GSM2235761	1	3	GSE84437
GSM2235762	2	2	GSE84437
GSM2235763	2	1	GSE84437
GSM2235764	2	2	GSE84437
GSM2235765	1	1	GSE84437
GSM2235766	2	2	GSE84437
GSM2235767	1	3	GSE84437
GSM2235768	2	2	GSE84437
GSM2235769	2	2	GSE84437
GSM2235770	2	1	GSE84437
GSM2235771	1	1	GSE84437
GSM2235772	1	1	GSE84437
GSM2235773	1	1	GSE84437
GSM2235774	1	1	GSE84437
GSM2235775	1	1	GSE84437
GSM2235776	1	1	GSE84437
GSM2235777	1	1	GSE84437
GSM2235778	2	2	GSE84437
GSM2235779	2	2	GSE84437
GSM2235780	2	2	GSE84437
GSM2235781	2	2	GSE84437
GSM2235782	1	2	GSE84437
GSM2235783	1	1	GSE84437
GSM2235784	2	2	GSE84437
GSM2235785	2	2	GSE84437
GSM2235786	1	3	GSE84437
GSM2235787	1	1	GSE84437
GSM2235788	2	2	GSE84437
GSM2235789	2	1	GSE84437
GSM2235790	2	1	GSE84437
GSM2235791	1	3	GSE84437
GSM2235792	2	2	GSE84437
GSM2235793	2	3	GSE84437
GSM2235794	2	2	GSE84437
GSM2235795	2	2	GSE84437
GSM2235796	1	3	GSE84437
GSM2235797	2	2	GSE84437
GSM2235798	2	2	GSE84437
GSM2235799	2	2	GSE84437
GSM2235800	1	3	GSE84437
GSM2235801	1	1	GSE84437
GSM2235802	2	2	GSE84437
GSM2235803	2	2	GSE84437
GSM2235804	1	3	GSE84437
GSM2235805	1	3	GSE84437
GSM2235806	1	2	GSE84437
GSM2235807	2	1	GSE84437
GSM2235808	2	2	GSE84437
GSM2235809	2	1	GSE84437
GSM2235810	2	2	GSE84437
GSM2235811	2	1	GSE84437
GSM2235812	2	2	GSE84437
GSM2235813	1	2	GSE84437
GSM2235814	1	1	GSE84437
GSM2235815	2	2	GSE84437
GSM2235816	2	1	GSE84437
GSM2235817	2	2	GSE84437
GSM2235818	2	2	GSE84437
GSM2235819	2	2	GSE84437
GSM2235820	1	3	GSE84437
GSM2235821	2	2	GSE84437
GSM2235822	2	2	GSE84437
GSM2235823	1	3	GSE84437
GSM2235824	1	3	GSE84437
GSM2235825	1	1	GSE84437
GSM2235826	2	2	GSE84437
GSM2235827	1	3	GSE84437
GSM2235828	2	2	GSE84437
GSM2235829	2	2	GSE84437
GSM2235830	2	2	GSE84437
GSM2235831	2	1	GSE84437
GSM2235837	2	1	GSE84437
GSM2235838	1	1	GSE84437
GSM2235839	2	1	GSE84437
GSM2235840	2	2	GSE84437
GSM2235841	1	1	GSE84437
GSM2235842	2	2	GSE84437
GSM2235843	2	1	GSE84437
GSM2235844	2	2	GSE84437
GSM2235845	2	1	GSE84437
GSM2235846	1	1	GSE84437
GSM2235847	2	1	GSE84437
GSM2235848	1	3	GSE84437
GSM2235849	1	1	GSE84437
GSM2235850	1	1	GSE84437
GSM2235851	2	2	GSE84437
GSM2235852	1	3	GSE84437
GSM2235853	2	2	GSE84437
GSM2235854	2	2	GSE84437
GSM2235855	1	1	GSE84437
GSM2235862	2	2	GSE84437
GSM2235863	1	3	GSE84437
GSM2235864	2	1	GSE84437
GSM2235865	2	2	GSE84437
GSM2235866	1	1	GSE84437
GSM2235867	2	1	GSE84437
GSM2235878	2	2	GSE84437
GSM2235879	2	1	GSE84437
GSM2235880	1	1	GSE84437
GSM2235881	1	1	GSE84437
GSM2235882	1	1	GSE84437
GSM2235883	1	1	GSE84437
GSM2235884	1	3	GSE84437
GSM2235885	2	2	GSE84437
GSM2235886	2	2	GSE84437
GSM2235887	2	2	GSE84437
GSM2235888	1	1	GSE84437
GSM2235889	2	2	GSE84437
GSM2235899	2	1	GSE84437
GSM2235900	1	1	GSE84437
GSM2235901	2	2	GSE84437
GSM2235902	1	3	GSE84437
GSM2235903	2	2	GSE84437
GSM2235904	2	1	GSE84437
GSM2235905	1	3	GSE84437
GSM2235906	2	2	GSE84437
GSM2235907	2	2	GSE84437
GSM2235908	1	1	GSE84437
GSM2235909	2	2	GSE84437
GSM2235910	2	2	GSE84437
GSM2235921	2	2	GSE84437
GSM2235922	2	2	GSE84437
GSM2235923	2	2	GSE84437
GSM2235924	2	1	GSE84437
GSM2235925	2	2	GSE84437
GSM2235926	2	1	GSE84437
GSM2235927	2	2	GSE84437
GSM2235928	2	2	GSE84437
GSM2235929	1	3	GSE84437
GSM2235930	1	1	GSE84437
GSM2235931	2	2	GSE84437
GSM2235932	2	2	GSE84437
GSM2235933	1	3	GSE84437
GSM2235934	2	2	GSE84437
GSM2235935	1	1	GSE84437
GSM2235936	1	1	GSE84437
GSM2235937	2	2	GSE84437
GSM2235938	2	2	GSE84437
GSM2235939	1	3	GSE84437
GSM2235940	1	1	GSE84437
GSM2235941	2	2	GSE84437
GSM2235942	2	2	GSE84437
GSM2235943	2	2	GSE84437
GSM2235944	1	3	GSE84437
GSM2235945	2	1	GSE84437
GSM2235946	2	2	GSE84437
GSM2235947	2	2	GSE84437
GSM2235948	1	3	GSE84437
GSM2235949	2	2	GSE84437
GSM2235950	1	3	GSE84437
GSM2235951	1	3	GSE84437
GSM2235952	2	2	GSE84437
GSM2235953	1	1	GSE84437
GSM2235954	2	2	GSE84437
GSM2235955	2	1	GSE84437
GSM2235956	2	2	GSE84437
GSM2235957	2	2	GSE84437
GSM2235958	1	3	GSE84437
GSM2235959	2	2	GSE84437
GSM2235960	2	2	GSE84437
GSM2235961	1	1	GSE84437
GSM2235962	2	2	GSE84437
GSM2235963	2	2	GSE84437
GSM2235964	2	1	GSE84437
GSM2235965	2	2	GSE84437
GSM2235966	1	3	GSE84437
GSM2235967	2	2	GSE84437
GSM2235968	1	3	GSE84437
GSM2235969	2	2	GSE84437
GSM2235970	1	1	GSE84437
GSM2235971	1	1	GSE84437
GSM2235972	2	2	GSE84437
GSM2235973	1	2	GSE84437
GSM2235974	2	2	GSE84437
GSM2235975	2	2	GSE84437
GSM2235976	1	2	GSE84437
GSM2235977	1	1	GSE84437
GSM2235978	2	2	GSE84437
GSM2235979	2	1	GSE84437
GSM2235980	2	1	GSE84437
GSM2235981	2	2	GSE84437
GSM2235982	1	1	GSE84437
GSM2235983	2	1	GSE84437
GSM2235984	2	2	GSE84437
GSM2235985	1	2	GSE84437
GSM2235986	2	1	GSE84437
GSM2235987	2	2	GSE84437
GSM2235988	2	1	GSE84437
GSM2235991	1	1	GSE84437
GSM2235992	1	1	GSE84437
GSM2235993	1	1	GSE84437
GSM2235994	1	3	GSE84437
GSM2235995	2	2	GSE84437
GSM2235996	1	1	GSE84437
GSM2235997	2	2	GSE84437
GSM2235998	2	2	GSE84437
GSM2235999	2	2	GSE84437
GSM2236000	2	1	GSE84437
GSM2236001	2	1	GSE84437
GSM2236002	2	2	GSE84437
GSM2236003	1	3	GSE84437
GSM2236004	2	2	GSE84437
GSM2236005	1	2	GSE84437
GSM2236006	2	1	GSE84437
GSM2236007	2	1	GSE84437
GSM2236008	1	3	GSE84437
GSM2236009	2	1	GSE84437
GSM2236010	2	1	GSE84437
GSM2236011	2	1	GSE84437
GSM2236012	2	2	GSE84437
GSM2236013	2	2	GSE84437
GSM2236014	2	2	GSE84437
GSM2236015	1	3	GSE84437
GSM2236016	1	2	GSE84437
GSM2236017	1	3	GSE84437
GSM2236018	1	1	GSE84437
GSM2236019	2	2	GSE84437
GSM2236020	2	2	GSE84437
GSM2236021	1	3	GSE84437
GSM2236022	2	2	GSE84437
GSM2236023	2	2	GSE84437
GSM2236024	2	1	GSE84437
GSM2236025	1	3	GSE84437
GSM2236026	1	3	GSE84437
GSM2236027	1	3	GSE84437
GSM2236028	2	2	GSE84437
GSM2236029	2	2	GSE84437
GSM2236030	2	2	GSE84437
GSM2236031	1	3	GSE84437
GSM2236032	2	2	GSE84437
GSM2236033	2	1	GSE84437
GSM2236034	2	2	GSE84437
GSM2236036	2	2	GSE84437
GSM2236037	1	3	GSE84437
GSM2236038	1	1	GSE84437
GSM2236039	2	2	GSE84437
GSM2236040	2	2	GSE84437
GSM2236041	1	1	GSE84437
GSM2236042	2	2	GSE84437
GSM2236043	1	1	GSE84437
GSM2236044	2	2	GSE84437
GSM2236045	2	2	GSE84437
GSM2236046	2	2	GSE84437
GSM2236047	1	1	GSE84437
GSM2236048	2	2	GSE84437
GSM2236049	1	1	GSE84437
GSM2236050	1	2	GSE84437
GSM2236051	1	3	GSE84437
GSM2236052	2	2	GSE84437
GSM2236053	1	3	GSE84437
GSM2236054	1	1	GSE84437
GSM2236055	2	1	GSE84437
GSM2236056	2	1	GSE84437
GSM2236057	1	1	GSE84437
GSM2236058	2	1	GSE84437
GSM2236059	2	1	GSE84437
GSM2236060	2	1	GSE84437
GSM2236061	1	1	GSE84437
GSM2236062	2	2	GSE84437
GSM2236063	2	2	GSE84437
GSM2236064	2	2	GSE84437
GSM2236065	1	1	GSE84437
GSM2236066	2	1	GSE84437
GSM2236067	1	1	GSE84437
GSM2236068	1	3	GSE84437
GSM2236069	2	2	GSE84437
GSM2236070	2	2	GSE84437
GSM2236071	2	2	GSE84437
GSM2236072	2	2	GSE84437
GSM2236073	1	1	GSE84437
GSM2236074	2	2	GSE84437
GSM2236075	1	1	GSE84437
GSM2236076	2	2	GSE84437
GSM2236077	1	2	GSE84437
GSM2236078	2	2	GSE84437
GSM2236079	2	2	GSE84437
GSM2236080	1	2	GSE84437
GSM2236082	1	1	GSE84437
GSM2236083	1	3	GSE84437
GSM2236084	2	2	GSE84437
GSM2236085	2	2	GSE84437
GSM2236086	2	2	GSE84437
GSM2236087	2	2	GSE84437
GSM2236088	2	2	GSE84437
GSM2236089	2	2	GSE84437
GSM2236090	2	1	GSE84437
GSM2236091	2	1	GSE84437
GSM2236092	2	2	GSE84437
GSM2236093	2	2	GSE84437
GSM2236094	2	2	GSE84437
GSM2236095	2	1	GSE84437
GSM2696792	2	2	GSE100935
GSM2696793	2	2	GSE100935
GSM2696794	2	1	GSE100935
GSM2696795	1	2	GSE100935
GSM2696796	1	3	GSE100935
GSM2696797	1	3	GSE100935
GSM2696798	2	2	GSE100935
GSM2696799	1	1	GSE100935
GSM2696800	1	3	GSE100935
GSM2696801	1	1	GSE100935
GSM2696802	2	1	GSE100935
GSM2696803	1	1	GSE100935
GSM2696804	1	1	GSE100935
GSM2696805	2	2	GSE100935
GSM2696806	2	1	GSE100935
GSM2696807	2	2	GSE100935
GSM2696808	2	1	GSE100935
GSM2696809	1	3	GSE100935
GSM2696810	1	1	GSE100935
GSM2696811	1	1	GSE100935
GSM2696812	2	2	GSE100935
GSM2696813	1	1	GSE100935
GSM2696814	1	1	GSE100935
GSM2696815	1	1	GSE100935
GSM2696816	2	2	GSE100935
GSM2696817	1	1	GSE100935
GSM2696818	1	1	GSE100935
[truncated: 39 more rows]
