# Supplementary material for: Characterization of RNA modifications in gastric cancer to identify prognosis‐relevant gene signatures
Source: Cancer Med. 2022 May 30;12(1):879–97. doi: 10.1002/cam4.4861 (PMC9844604; doi:10.1002/cam4.4861)
Supplement: Supplementary file 7 — Supplementary Table 3 [file CAM4-12-879-s001.xlsx]

## Sheet: Sheet1
Supplementary Table 3. GO enrichment analysis of DEGs between cluster_1 and cluster_2
ONTOLOGY	ID	Description	GeneRatio	BgRatio	pvalue	p.adjust	qvalue	geneID	Count
BP	GO:0007059	chromosome segregation	50/521	275/17913	1.01684e-25	4.22906e-22	3.67991e-22	CCNB1/NUSAP1/NEK2/MAD2L1/CDT1/CDC20/SRPK1/TTK/CENPN/BIRC5/NCAPG/BRCA1/TRIP13/CDCA5/SMC2/NCAPD3/KIF2C/PLK1/RACGAP1/FEN1/CENPF/KIF23/BUB1/CDCA8/ZW10/AURKB/HJURP/PSRC1/KIF4A/ZWINT/KIF14/NUF2/PRC1/SPAG5/TOP2A/INCENP/MKI67/TACC3/KIFC1/CDC23/RAN/SPC25/NUP37/RAD21/NDC80/CDCA2/RCC1/ESPL1/CDC6/BEX4	50
BP	GO:0000070	mitotic sister chromatid segregation	35/521	132/17913	4.53521e-24	6.55693e-21	5.7055e-21	CCNB1/NUSAP1/NEK2/MAD2L1/CDT1/CDC20/TTK/NCAPG/TRIP13/CDCA5/SMC2/NCAPD3/KIF2C/PLK1/RACGAP1/CENPF/KIF23/CDCA8/ZW10/AURKB/PSRC1/KIF4A/ZWINT/KIF14/PRC1/SPAG5/INCENP/TACC3/KIFC1/CDC23/RAN/RAD21/NDC80/ESPL1/CDC6	35
BP	GO:0140014	mitotic nuclear division	45/521	237/17913	4.72969e-24	6.55693e-21	5.7055e-21	CCNB1/NUSAP1/NEK2/MAD2L1/CDT1/CDC20/TTK/NCAPG/TPX2/TRIP13/ANLN/CDCA5/SMC2/NCAPD3/KIF2C/PLK1/RACGAP1/KIF11/CENPF/KIF23/CHEK1/AURKA/CDCA8/ZW10/AURKB/PSRC1/UBE2C/KIF4A/ZWINT/KIF14/PRC1/SPAG5/INCENP/MKI67/KNTC1/TACC3/KIFC1/CDC23/RAN/RAD21/NDC80/RCC1/ESPL1/CDC6/IGF1	45
BP	GO:0000819	sister chromatid segregation	37/521	157/17913	2.05693e-23	2.13869e-20	1.86098e-20	CCNB1/NUSAP1/NEK2/MAD2L1/CDT1/CDC20/TTK/NCAPG/TRIP13/CDCA5/SMC2/NCAPD3/KIF2C/PLK1/RACGAP1/FEN1/CENPF/KIF23/BUB1/CDCA8/ZW10/AURKB/PSRC1/KIF4A/ZWINT/KIF14/PRC1/SPAG5/INCENP/TACC3/KIFC1/CDC23/RAN/RAD21/NDC80/ESPL1/CDC6	37
BP	GO:0000280	nuclear division	50/521	357/17913	1.69246e-20	1.40779e-17	1.22498e-17	CCNB1/NUSAP1/NEK2/MAD2L1/ASPM/CDT1/CDC20/MASTL/TTK/CKS2/NCAPG/TPX2/TRIP13/ANLN/CDCA5/SMC2/NCAPD3/KIF2C/PLK1/RACGAP1/KIF11/CENPF/KIF23/CHEK1/AURKA/CDCA8/ZW10/AURKB/PSRC1/UBE2C/FIGNL1/KIF4A/ZWINT/KIF14/PRC1/SPAG5/TOP2A/INCENP/MKI67/KNTC1/TACC3/KIFC1/CDC23/RAN/RAD21/NDC80/RCC1/ESPL1/CDC6/IGF1	50
BP	GO:0048285	organelle fission	51/521	395/17913	2.58942e-19	1.7949e-16	1.56183e-16	CCNB1/NUSAP1/NEK2/MAD2L1/ASPM/CDT1/CDC20/MASTL/TTK/CKS2/NCAPG/TPX2/TRIP13/ANLN/CDCA5/SMC2/NCAPD3/KIF2C/PLK1/RACGAP1/KIF11/CENPF/KIF23/CHEK1/AURKA/CDCA8/ZW10/AURKB/PSRC1/UBE2C/FIGNL1/KIF4A/ZWINT/KIF14/PRC1/SPAG5/TOP2A/INCENP/MKI67/KNTC1/TACC3/KIFC1/CDC23/RAN/RAD21/NDC80/RCC1/ESPL1/CDC6/DCN/IGF1	51
BP	GO:0098813	nuclear chromosome segregation	37/521	220/17913	4.07468e-18	2.42094e-15	2.10658e-15	CCNB1/NUSAP1/NEK2/MAD2L1/CDT1/CDC20/TTK/NCAPG/TRIP13/CDCA5/SMC2/NCAPD3/KIF2C/PLK1/RACGAP1/FEN1/CENPF/KIF23/BUB1/CDCA8/ZW10/AURKB/PSRC1/KIF4A/ZWINT/KIF14/PRC1/SPAG5/INCENP/TACC3/KIFC1/CDC23/RAN/RAD21/NDC80/ESPL1/CDC6	37
BP	GO:0006260	DNA replication	39/521	260/17913	2.95561e-17	1.53655e-14	1.33702e-14	MCM10/CDT1/TIPIN/GTPBP4/MCM4/CCNA2/GINS2/RFC4/RNASEH2A/BRCA1/RRM1/CHAF1B/EXO1/MCM3/FEN1/CHEK1/DTL/MCM2/PRIM1/POLE3/RFC3/RPA3/RRM2/DONSON/E2F7/GINS3/MCM6/CCNE2/MCM7/GMNN/RFWD3/CDC6/DNAJA3/BLM/RECQL4/BARD1/E2F8/CHTF18/CCNE1	39
BP	GO:0051983	regulation of chromosome segregation	23/521	93/17913	1.60981e-15	7.43913e-13	6.47315e-13	CCNB1/NEK2/MAD2L1/CDT1/CDC20/TTK/TRIP13/CDCA5/KIF2C/PLK1/RACGAP1/FEN1/CENPF/BUB1/AURKB/SPAG5/MKI67/TACC3/CDC23/RAD21/NDC80/ESPL1/CDC6	23
BP	GO:1902850	microtubule cytoskeleton organization involved in mitosis	25/521	116/17913	3.0577e-15	1.24749e-12	1.08551e-12	CCNB1/NUSAP1/MAD2L1/CDC20/STIL/TTK/TPX2/PLK1/RACGAP1/KIF11/KIF23/ZW10/AURKB/PSRC1/KIF4A/PRC1/TACC3/KIFC1/RAN/SPC25/NDC80/RCC1/ESPL1/GPSM2/EML1	25
BP	GO:0007088	regulation of mitotic nuclear division	28/521	150/17913	3.29946e-15	1.24749e-12	1.08551e-12	CCNB1/NUSAP1/NEK2/MAD2L1/CDT1/CDC20/TTK/TRIP13/ANLN/CDCA5/PLK1/KIF11/CENPF/CHEK1/AURKA/ZW10/AURKB/UBE2C/MKI67/KNTC1/TACC3/CDC23/RAD21/NDC80/RCC1/ESPL1/CDC6/IGF1	28
BP	GO:0006261	DNA-dependent DNA replication	26/521	130/17913	5.74509e-15	1.99115e-12	1.7326e-12	CDT1/TIPIN/MCM4/GINS2/RFC4/MCM3/FEN1/MCM2/PRIM1/POLE3/RFC3/RPA3/DONSON/E2F7/GINS3/MCM6/CCNE2/MCM7/GMNN/RFWD3/CDC6/DNAJA3/BLM/E2F8/CHTF18/CCNE1	26
BP	GO:0051783	regulation of nuclear division	28/521	172/17913	1.20993e-13	3.66231e-11	3.18675e-11	CCNB1/NUSAP1/NEK2/MAD2L1/CDT1/CDC20/TTK/TRIP13/ANLN/CDCA5/PLK1/KIF11/CENPF/CHEK1/AURKA/ZW10/AURKB/UBE2C/MKI67/KNTC1/TACC3/CDC23/RAD21/NDC80/RCC1/ESPL1/CDC6/IGF1	28
BP	GO:0007051	spindle organization	26/521	147/17913	1.2328e-13	3.66231e-11	3.18675e-11	CCNB1/NEK2/ASPM/CDC20/STIL/TTK/TPX2/PLK1/RACGAP1/KIF11/KIF23/AURKA/AURKB/PSRC1/KIF4A/PRC1/SPAG5/TACC3/KIFC1/RAN/SPC25/NDC80/RCC1/ESPL1/GPSM2/EML1	26
BP	GO:0007052	mitotic spindle organization	21/521	95/17913	3.03569e-13	8.41694e-11	7.32399e-11	CCNB1/CDC20/STIL/TTK/TPX2/PLK1/RACGAP1/KIF11/KIF23/AURKB/PSRC1/KIF4A/PRC1/TACC3/KIFC1/RAN/SPC25/NDC80/RCC1/GPSM2/EML1	21
BP	GO:0033045	regulation of sister chromatid segregation	18/521	70/17913	9.48594e-13	2.46575e-10	2.14557e-10	CCNB1/MAD2L1/CDT1/CDC20/TTK/TRIP13/CDCA5/PLK1/FEN1/CENPF/BUB1/AURKB/TACC3/CDC23/RAD21/NDC80/ESPL1/CDC6	18
BP	GO:0007091	metaphase/anaphase transition of mitotic cell cycle	15/521	47/17913	2.35646e-12	5.44474e-10	4.73773e-10	CCNB1/MAD2L1/CDT1/CDC20/TTK/TRIP13/PLK1/CENPF/AURKB/TACC3/CDC23/RAD21/NDC80/ESPL1/CDC6	15
BP	GO:0010965	regulation of mitotic sister chromatid separation	15/521	47/17913	2.35646e-12	5.44474e-10	4.73773e-10	CCNB1/MAD2L1/CDT1/CDC20/TTK/TRIP13/PLK1/CENPF/AURKB/TACC3/CDC23/RAD21/NDC80/ESPL1/CDC6	15
BP	GO:0000075	cell cycle checkpoint	28/521	197/17913	3.75107e-12	8.21089e-10	7.14469e-10	CCNB1/MAD2L1/CDT1/CDC20/TIPIN/TTK/ZWILCH/BRCA1/TRIP13/NSUN2/PLK1/CENPF/BUB1/CHEK1/DTL/AURKA/ZW10/AURKB/ZWINT/DONSON/E2F7/KNTC1/NDC80/RFWD3/CDC6/GTSE1/BLM/E2F8	28
BP	GO:0044784	metaphase/anaphase transition of cell cycle	15/521	49/17913	4.68187e-12	9.27233e-10	8.0683e-10	CCNB1/MAD2L1/CDT1/CDC20/TTK/TRIP13/PLK1/CENPF/AURKB/TACC3/CDC23/RAD21/NDC80/ESPL1/CDC6	15
BP	GO:0051306	mitotic sister chromatid separation	15/521	49/17913	4.68187e-12	9.27233e-10	8.0683e-10	CCNB1/MAD2L1/CDT1/CDC20/TTK/TRIP13/PLK1/CENPF/AURKB/TACC3/CDC23/RAD21/NDC80/ESPL1/CDC6	15
BP	GO:0007093	mitotic cell cycle checkpoint	24/521	147/17913	6.55821e-12	1.2398e-09	1.07881e-09	CCNB1/MAD2L1/CDT1/CDC20/TIPIN/TTK/ZWILCH/BRCA1/TRIP13/PLK1/CENPF/BUB1/AURKA/ZW10/AURKB/ZWINT/DONSON/E2F7/KNTC1/NDC80/RFWD3/GTSE1/BLM/E2F8	24
BP	GO:0071103	DNA conformation change	33/521	279/17913	7.88451e-12	1.42573e-09	1.24059e-09	CCNB1/NUSAP1/SRPK1/MCM4/OIP5/GINS2/CENPN/CENPH/NCAPG/HELLS/CDCA5/SMC2/NCAPD3/CHAF1B/MCM2/HJURP/ASF1B/RUVBL1/NCAPG2/MCM6/CENPM/TOP2A/HMGB2/CENPO/IPO4/MCM7/HMGB3/BLM/RECQL4/CENPK/HIST1H2BH/NAP1L5/SOX9	33
BP	GO:1905818	regulation of chromosome separation	15/521	52/17913	1.22876e-11	2.12934e-09	1.85284e-09	CCNB1/MAD2L1/CDT1/CDC20/TTK/TRIP13/PLK1/CENPF/AURKB/TACC3/CDC23/RAD21/NDC80/ESPL1/CDC6	15
BP	GO:0030071	regulation of mitotic metaphase/anaphase transition	14/521	44/17913	1.34549e-11	2.23836e-09	1.94771e-09	CCNB1/MAD2L1/CDT1/CDC20/TTK/TRIP13/PLK1/CENPF/AURKB/CDC23/RAD21/NDC80/ESPL1/CDC6	14
BP	GO:0000082	G1/S transition of mitotic cell cycle	32/521	269/17913	1.41415e-11	2.26209e-09	1.96835e-09	MCM10/CCNB1/CDT1/MCM4/MCM3/MCM2/AURKA/SKP2/PRIM1/POLE3/RPA3/RRM2/KIF14/E2F7/CDKN3/MCM6/CDC25A/PPAT/EZH2/TYMS/FHL1/FAM107A/CCNE2/MCM7/GMNN/RCC1/RFWD3/CDC6/DHFR/GTSE1/E2F8/CCNE1	32
BP	GO:0044843	cell cycle G1/S phase transition	33/521	288/17913	1.8794e-11	2.89497e-09	2.51905e-09	MCM10/CCNB1/CDT1/MCM4/CCNA2/MCM3/MCM2/AURKA/SKP2/PRIM1/POLE3/RPA3/RRM2/KIF14/E2F7/CDKN3/MCM6/CDC25A/PPAT/EZH2/TYMS/FHL1/FAM107A/CCNE2/MCM7/GMNN/RCC1/RFWD3/CDC6/DHFR/GTSE1/E2F8/CCNE1	33
BP	GO:1902099	regulation of metaphase/anaphase transition of cell cycle	14/521	46/17913	2.66147e-11	3.95324e-09	3.4399e-09	CCNB1/MAD2L1/CDT1/CDC20/TTK/TRIP13/PLK1/CENPF/AURKB/CDC23/RAD21/NDC80/ESPL1/CDC6	14
BP	GO:0033047	regulation of mitotic sister chromatid segregation	15/521	57/17913	5.2897e-11	7.58616e-09	6.60109e-09	CCNB1/MAD2L1/CDT1/CDC20/TTK/TRIP13/PLK1/CENPF/AURKB/TACC3/CDC23/RAD21/NDC80/ESPL1/CDC6	15
BP	GO:0006323	DNA packaging	26/521	194/17913	8.52548e-11	1.18192e-08	1.02844e-08	CCNB1/NUSAP1/SRPK1/OIP5/CENPN/CENPH/NCAPG/HELLS/CDCA5/SMC2/NCAPD3/CHAF1B/MCM2/HJURP/ASF1B/RUVBL1/NCAPG2/CENPM/TOP2A/HMGB2/CENPO/IPO4/CENPK/HIST1H2BH/NAP1L5/SOX9	26
BP	GO:1901990	regulation of mitotic cell cycle phase transition	39/521	428/17913	3.00094e-10	4.01254e-08	3.49151e-08	CCNB1/NEK2/MAD2L1/HMMR/CDT1/CDC20/TTK/TPX2/BRCA1/TRIP13/ANLN/CDCA5/PLK4/PLK1/CENPF/DTL/AURKA/PSMD14/ZW10/AURKB/UBE2C/KIF14/DONSON/E2F7/KNTC1/EZH2/CDC23/FHL1/FAM107A/RAD21/NDC80/RFWD3/ESPL1/CDC6/GTSE1/BLM/PSMD3/E2F8/CCNE1	39
BP	GO:0033046	negative regulation of sister chromatid segregation	12/521	37/17913	3.08731e-10	4.01254e-08	3.49151e-08	CCNB1/MAD2L1/CDT1/CDC20/TTK/TRIP13/PLK1/CENPF/AURKB/RAD21/NDC80/ESPL1	12
BP	GO:0006270	DNA replication initiation	11/521	30/17913	3.75733e-10	4.73537e-08	4.12047e-08	CDT1/MCM4/MCM3/MCM2/PRIM1/POLE3/MCM6/CCNE2/MCM7/CDC6/CCNE1	11
BP	GO:0051985	negative regulation of chromosome segregation	12/521	38/17913	4.39414e-10	5.37506e-08	4.6771e-08	CCNB1/MAD2L1/CDT1/CDC20/TTK/TRIP13/PLK1/CENPF/AURKB/RAD21/NDC80/ESPL1	12
BP	GO:0000226	microtubule cytoskeleton organization	40/521	460/17913	7.06983e-10	8.40098e-08	7.3101e-08	CCNB1/NUSAP1/NEK2/MAD2L1/ASPM/CDC20/STIL/TTK/TPX2/BRCA1/CKAP2/PLK4/KIF2C/PLK1/RACGAP1/KIF11/CCNF/KIF23/CHEK1/AURKA/ZW10/AURKB/PSRC1/FIGNL1/KIF4A/PRC1/KIF20A/SPAG5/TACC3/KIFC1/RAN/SPC25/FAM107A/NDC80/RCC1/ESPL1/GPSM2/MAP1B/EML1/CRYAB	40
BP	GO:0051304	chromosome separation	15/521	68/17913	7.92418e-10	9.15463e-08	7.96589e-08	CCNB1/MAD2L1/CDT1/CDC20/TTK/TRIP13/PLK1/CENPF/AURKB/TACC3/CDC23/RAD21/NDC80/ESPL1/CDC6	15
BP	GO:0045841	negative regulation of mitotic metaphase/anaphase transition	11/521	32/17913	8.41825e-10	9.21356e-08	8.01716e-08	CCNB1/MAD2L1/CDT1/CDC20/TTK/TRIP13/PLK1/CENPF/AURKB/RAD21/NDC80	11
BP	GO:2000816	negative regulation of mitotic sister chromatid separation	11/521	32/17913	8.41825e-10	9.21356e-08	8.01716e-08	CCNB1/MAD2L1/CDT1/CDC20/TTK/TRIP13/PLK1/CENPF/AURKB/RAD21/NDC80	11
BP	GO:1901987	regulation of cell cycle phase transition	40/521	464/17913	9.11348e-10	9.71871e-08	8.45672e-08	CCNB1/NEK2/MAD2L1/HMMR/CDT1/CDC20/TTK/TPX2/BRCA1/TRIP13/ANLN/CDCA5/PLK4/PLK1/CENPF/CHEK1/DTL/AURKA/PSMD14/ZW10/AURKB/UBE2C/KIF14/DONSON/E2F7/KNTC1/EZH2/CDC23/FHL1/FAM107A/RAD21/NDC80/RFWD3/ESPL1/CDC6/GTSE1/BLM/PSMD3/E2F8/CCNE1	40
BP	GO:1902100	negative regulation of metaphase/anaphase transition of cell cycle	11/521	33/17913	1.22986e-09	1.24756e-07	1.08556e-07	CCNB1/MAD2L1/CDT1/CDC20/TTK/TRIP13/PLK1/CENPF/AURKB/RAD21/NDC80	11
BP	GO:1905819	negative regulation of chromosome separation	11/521	33/17913	1.22986e-09	1.24756e-07	1.08556e-07	CCNB1/MAD2L1/CDT1/CDC20/TTK/TRIP13/PLK1/CENPF/AURKB/RAD21/NDC80	11
BP	GO:0045930	negative regulation of mitotic cell cycle	31/521	308/17913	1.96977e-09	1.95054e-07	1.69726e-07	CCNB1/MAD2L1/CDT1/CDC20/TIPIN/TTK/ZWILCH/BRCA1/TRIP13/PLK1/CENPF/BUB1/CHEK1/AURKA/PSMD14/ZW10/AURKB/ZWINT/DONSON/E2F7/KNTC1/EZH2/FHL1/FAM107A/RAD21/NDC80/RFWD3/GTSE1/BLM/PSMD3/E2F8	31
BP	GO:0033048	negative regulation of mitotic sister chromatid segregation	11/521	35/17913	2.5151e-09	2.43263e-07	2.11675e-07	CCNB1/MAD2L1/CDT1/CDC20/TTK/TRIP13/PLK1/CENPF/AURKB/RAD21/NDC80	11
BP	GO:0045839	negative regulation of mitotic nuclear division	12/521	45/17913	3.8772e-09	3.66483e-07	3.18895e-07	CCNB1/MAD2L1/CDT1/CDC20/TTK/TRIP13/PLK1/CENPF/CHEK1/AURKB/RAD21/NDC80	12
BP	GO:0051310	metaphase plate congression	13/521	55/17913	4.36097e-09	4.03051e-07	3.50714e-07	CCNB1/CDT1/CDCA5/KIF2C/CENPF/CDCA8/ZW10/PSRC1/KIF14/SPAG5/KIFC1/CDC23/NDC80	13
BP	GO:0007094	mitotic spindle assembly checkpoint	10/521	30/17913	7.07697e-09	6.00676e-07	5.22677e-07	CCNB1/MAD2L1/CDT1/CDC20/TTK/TRIP13/PLK1/CENPF/AURKB/NDC80	10
BP	GO:0031577	spindle checkpoint	10/521	30/17913	7.07697e-09	6.00676e-07	5.22677e-07	CCNB1/MAD2L1/CDT1/CDC20/TTK/TRIP13/PLK1/CENPF/AURKB/NDC80	10
BP	GO:0071173	spindle assembly checkpoint	10/521	30/17913	7.07697e-09	6.00676e-07	5.22677e-07	CCNB1/MAD2L1/CDT1/CDC20/TTK/TRIP13/PLK1/CENPF/AURKB/NDC80	10
BP	GO:0071174	mitotic spindle checkpoint	10/521	30/17913	7.07697e-09	6.00676e-07	5.22677e-07	CCNB1/MAD2L1/CDT1/CDC20/TTK/TRIP13/PLK1/CENPF/AURKB/NDC80	10
BP	GO:0007080	mitotic metaphase plate congression	11/521	41/17913	1.62598e-08	1.35249e-06	1.17686e-06	CCNB1/CDT1/CDCA5/KIF2C/CDCA8/ZW10/PSRC1/KIF14/KIFC1/CDC23/NDC80	11
BP	GO:0051784	negative regulation of nuclear division	12/521	52/17913	2.31147e-08	1.88498e-06	1.64022e-06	CCNB1/MAD2L1/CDT1/CDC20/TTK/TRIP13/PLK1/CENPF/CHEK1/AURKB/RAD21/NDC80	12
BP	GO:1901988	negative regulation of cell cycle phase transition	26/521	254/17913	2.85192e-08	2.28099e-06	1.9848e-06	CCNB1/MAD2L1/CDT1/CDC20/TTK/BRCA1/TRIP13/PLK1/CENPF/CHEK1/DTL/AURKA/PSMD14/AURKB/DONSON/E2F7/EZH2/FHL1/FAM107A/RAD21/NDC80/RFWD3/GTSE1/BLM/PSMD3/E2F8	26
BP	GO:0033044	regulation of chromosome organization	29/521	311/17913	3.63603e-08	2.85325e-06	2.48275e-06	CCNB1/NEK2/MAD2L1/CDT1/CDC20/TTK/BRCA1/TRIP13/CDCA5/PLK1/FEN1/CENPF/BUB1/CHEK1/MCM2/AURKB/CCT4/TOP2A/MKI67/TACC3/CDC23/RAD21/NDC80/DNMT1/ESPL1/CDC6/HNRNPC/MYB/MYOCD	29
BP	GO:0051225	spindle assembly	15/521	90/17913	4.54125e-08	3.4976e-06	3.04344e-06	NEK2/ASPM/CDC20/TPX2/PLK1/RACGAP1/KIF11/KIF23/AURKA/AURKB/KIF4A/SPAG5/KIFC1/RCC1/GPSM2	15
BP	GO:0045787	positive regulation of cell cycle	32/521	373/17913	5.1411e-08	3.88761e-06	3.38279e-06	CCNB1/NUSAP1/MAD2L1/CDT1/CKS2/BRCA1/CDCA5/PLK4/RACGAP1/FEN1/KIF23/CHEK1/DTL/AURKA/AURKB/PSRC1/UBE2C/CKS1B/KIF14/E2F7/SPAG5/EZH2/RAD21/NDC80/ESPL1/CDC6/GTSE1/GPSM2/IGF1/E2F8/CCNE1/SMOC2	32
BP	GO:0090068	positive regulation of cell cycle process	27/521	283/17913	6.74498e-08	5.00935e-06	4.35888e-06	CCNB1/NUSAP1/MAD2L1/CDT1/BRCA1/CDCA5/PLK4/RACGAP1/FEN1/KIF23/DTL/AURKA/AURKB/UBE2C/KIF14/E2F7/SPAG5/EZH2/RAD21/NDC80/ESPL1/CDC6/GTSE1/GPSM2/IGF1/E2F8/CCNE1	27
BP	GO:0010948	negative regulation of cell cycle process	30/521	344/17913	9.43711e-08	6.88578e-06	5.99165e-06	CCNB1/NEK2/MAD2L1/CDT1/CDC20/TTK/BRCA1/TRIP13/PLK1/CCNF/CENPF/CHEK1/DTL/AURKA/PSMD14/AURKB/RRM2/DONSON/E2F7/EZH2/FHL1/FAM107A/RAD21/NDC80/RFWD3/ESPL1/GTSE1/BLM/PSMD3/E2F8	30
BP	GO:1901991	negative regulation of mitotic cell cycle phase transition	24/521	235/17913	1.01938e-07	7.30962e-06	6.36046e-06	CCNB1/MAD2L1/CDT1/CDC20/TTK/BRCA1/TRIP13/PLK1/CENPF/AURKA/PSMD14/AURKB/DONSON/E2F7/EZH2/FHL1/FAM107A/RAD21/NDC80/RFWD3/GTSE1/BLM/PSMD3/E2F8	24
BP	GO:2001251	negative regulation of chromosome organization	17/521	125/17913	1.29143e-07	9.10351e-06	7.92141e-06	CCNB1/MAD2L1/CDT1/CDC20/TTK/BRCA1/TRIP13/PLK1/CENPF/MCM2/AURKB/TOP2A/RAD21/NDC80/DNMT1/ESPL1/HNRNPC	17
BP	GO:0050000	chromosome localization	13/521	72/17913	1.35635e-07	9.24764e-06	8.04682e-06	CCNB1/CDT1/CDCA5/KIF2C/CENPF/CDCA8/ZW10/PSRC1/KIF14/SPAG5/KIFC1/CDC23/NDC80	13
BP	GO:0051303	establishment of chromosome localization	13/521	72/17913	1.35635e-07	9.24764e-06	8.04682e-06	CCNB1/CDT1/CDCA5/KIF2C/CENPF/CDCA8/ZW10/PSRC1/KIF14/SPAG5/KIFC1/CDC23/NDC80	13
BP	GO:0044839	cell cycle G2/M phase transition	25/521	257/17913	1.42617e-07	9.56683e-06	8.32457e-06	CCNB1/NEK2/HMMR/MASTL/CCNA2/TPX2/BRCA1/PLK4/PLK1/CENPF/CHEK1/DTL/AURKA/PSMD14/CCNB2/AURKB/FOXM1/KIF14/DONSON/CDC25A/FHL1/RAD21/GTSE1/BLM/PSMD3	25
BP	GO:0051302	regulation of cell division	19/521	162/17913	2.59268e-07	1.71158e-05	1.48933e-05	ASPM/PLK1/RACGAP1/KIF23/AURKB/KIF14/E2F7/PRC1/KIF20A/INCENP/CDC6/RBL1/BLM/E2F8/TGFB3/THBS4/SFRP2/HTR2B/GKN1	19
BP	GO:0000086	G2/M transition of mitotic cell cycle	23/521	238/17913	5.06342e-07	3.29043e-05	2.86317e-05	CCNB1/NEK2/HMMR/MASTL/CCNA2/TPX2/BRCA1/PLK4/PLK1/CENPF/DTL/AURKA/PSMD14/CCNB2/AURKB/FOXM1/KIF14/DONSON/CDC25A/FHL1/RAD21/BLM/PSMD3	23
BP	GO:0044786	cell cycle DNA replication	11/521	57/17913	6.23294e-07	3.98812e-05	3.47026e-05	CDT1/TIPIN/RFC4/FEN1/PRIM1/POLE3/RFC3/RPA3/E2F7/GMNN/E2F8	11
BP	GO:0065004	protein-DNA complex assembly	21/521	210/17913	9.06539e-07	5.68163e-05	4.94386e-05	CDT1/OIP5/CENPN/CENPH/HELLS/CHAF1B/CENPF/MCM2/HJURP/ASF1B/RPA3/RUVBL1/CENPM/HMGB2/CENPO/IPO4/GMNN/CENPK/HIST1H2BH/NAP1L5/SOX9	21
BP	GO:0051052	regulation of DNA metabolic process	31/521	403/17913	9.1529e-07	5.68163e-05	4.94386e-05	NEK2/CDT1/TIPIN/GTPBP4/CCNA2/KPNA2/RFC4/BRCA1/RAD51AP1/POLQ/CHEK1/AURKB/RFC3/FIGNL1/CCT4/FOXM1/DONSON/E2F7/DEK/MSH6/PTGES3/GMNN/DNMT1/MSH2/CDC6/BLM/HNRNPC/E2F8/CHTF18/SMOC2/GREM1	31
BP	GO:0051383	kinetochore organization	7/521	20/17913	9.43477e-07	5.77047e-05	5.02116e-05	CDT1/CENPN/CENPH/SMC2/CENPF/NDC80/CENPK	7
BP	GO:0090329	regulation of DNA-dependent DNA replication	10/521	48/17913	9.62213e-07	5.79977e-05	5.04666e-05	CDT1/TIPIN/RFC4/RFC3/DONSON/E2F7/GMNN/BLM/E2F8/CHTF18	10
BP	GO:0008608	attachment of spindle microtubules to kinetochore	8/521	29/17913	1.21523e-06	7.22018e-05	6.28263e-05	CCNB1/NEK2/CDT1/KIF2C/RACGAP1/AURKB/SPAG5/NDC80	8
BP	GO:0000910	cytokinesis	17/521	147/17913	1.34576e-06	7.88315e-05	6.85951e-05	NUSAP1/ANLN/CKAP2/PLK1/RACGAP1/KIF23/CEP55/AURKB/KIF4A/KIF14/E2F7/PRC1/KIF20A/INCENP/ESPL1/CDC6/E2F8	17
BP	GO:0042254	ribosome biogenesis	20/521	202/17913	1.92182e-06	0.000109491	9.52736e-05	GTPBP4/NOLC1/EIF4A3/NIP7/UTP14A/NOL11/MRTO4/GNL2/LYAR/RRP15/RAN/BYSL/NPM3/EXOSC2/WDR12/HEATR1/EMG1/EXOSC4/DDX21/EXOSC5	20
BP	GO:1902749	regulation of cell cycle G2/M phase transition	20/521	202/17913	1.92182e-06	0.000109491	9.52736e-05	CCNB1/NEK2/HMMR/TPX2/BRCA1/PLK4/PLK1/CENPF/CHEK1/DTL/AURKA/PSMD14/AURKB/KIF14/DONSON/FHL1/RAD21/GTSE1/BLM/PSMD3	20
BP	GO:0006334	nucleosome assembly	16/521	135/17913	1.98167e-06	0.000111375	9.6913e-05	OIP5/CENPN/CENPH/CHAF1B/MCM2/HJURP/ASF1B/RUVBL1/CENPM/HMGB2/CENPO/IPO4/CENPK/HIST1H2BH/NAP1L5/SOX9	16
BP	GO:0031497	chromatin assembly	17/521	153/17913	2.35273e-06	0.000130467	0.000113526	OIP5/CENPN/CENPH/HELLS/CHAF1B/MCM2/HJURP/ASF1B/RUVBL1/CENPM/HMGB2/CENPO/IPO4/CENPK/HIST1H2BH/NAP1L5/SOX9	17
BP	GO:0006336	DNA replication-independent nucleosome assembly	10/521	53/17913	2.51773e-06	0.00013599	0.000118332	OIP5/CENPN/CENPH/HJURP/ASF1B/RUVBL1/CENPM/CENPO/IPO4/CENPK	10
BP	GO:0034724	DNA replication-independent nucleosome organization	10/521	53/17913	2.51773e-06	0.00013599	0.000118332	OIP5/CENPN/CENPH/HJURP/ASF1B/RUVBL1/CENPM/CENPO/IPO4/CENPK	10
BP	GO:0030261	chromosome condensation	8/521	32/17913	2.75763e-06	0.000147038	0.000127945	CCNB1/NUSAP1/NCAPG/CDCA5/SMC2/NCAPD3/NCAPG2/TOP2A	8
BP	GO:0034508	centromere complex assembly	10/521	54/17913	3.01042e-06	0.000158485	0.000137906	OIP5/CENPN/CENPH/HELLS/CENPF/HJURP/RUVBL1/CENPM/CENPO/CENPK	10
BP	GO:0007096	regulation of exit from mitosis	6/521	16/17913	3.67448e-06	0.000191027	0.000166222	ANLN/CDCA5/ZW10/UBE2C/KNTC1/CDC23	6
BP	GO:0061640	cytoskeleton-dependent cytokinesis	12/521	82/17913	4.20123e-06	0.000215715	0.000187704	NUSAP1/ANLN/CKAP2/PLK1/RACGAP1/KIF23/CEP55/AURKB/KIF4A/KIF20A/INCENP/ESPL1	12
BP	GO:0000281	mitotic cytokinesis	11/521	69/17913	4.49642e-06	0.000223097	0.000194128	NUSAP1/ANLN/CKAP2/PLK1/RACGAP1/KIF23/CEP55/KIF4A/KIF20A/INCENP/ESPL1	11
BP	GO:0006188	IMP biosynthetic process	5/521	10/17913	4.55957e-06	0.000223097	0.000194128	PAICS/PFAS/HPRT1/PPAT/ATIC	5
BP	GO:0046040	IMP metabolic process	5/521	10/17913	4.55957e-06	0.000223097	0.000194128	PAICS/PFAS/HPRT1/PPAT/ATIC	5
BP	GO:0051231	spindle elongation	5/521	10/17913	4.55957e-06	0.000223097	0.000194128	RACGAP1/KIF23/AURKB/KIF4A/PRC1	5
BP	GO:0030198	extracellular matrix organization	26/521	334/17913	5.61299e-06	0.000271447	0.000236199	MFAP4/MMP12/JAM2/FBLN5/FBLN1/MYH11/DCN/CCDC80/FOXF1/CRISPLD2/SMOC2/ABI3BP/DDR2/FMOD/FOXF2/MMP3/CYP1B1/EMILIN1/EGFL6/SFRP2/CDH1/SERPINB5/SOX9/GREM1/MFAP5/MMP1	26
BP	GO:0031055	chromatin remodeling at centromere	9/521	46/17913	5.869e-06	0.000280565	0.000244134	OIP5/CENPN/CENPH/HELLS/HJURP/RUVBL1/CENPM/CENPO/CENPK	9
BP	GO:0033260	nuclear DNA replication	9/521	47/17913	7.07384e-06	0.00033432	0.000290908	CDT1/TIPIN/RFC4/FEN1/PRIM1/POLE3/RFC3/RPA3/GMNN	9
BP	GO:0071824	protein-DNA complex subunit organization	21/521	240/17913	7.62615e-06	0.000356372	0.000310097	CDT1/OIP5/CENPN/CENPH/HELLS/CHAF1B/CENPF/MCM2/HJURP/ASF1B/RPA3/RUVBL1/CENPM/HMGB2/CENPO/IPO4/GMNN/CENPK/HIST1H2BH/NAP1L5/SOX9	21
BP	GO:0051321	meiotic cell cycle	19/521	203/17913	7.87921e-06	0.000363782	0.000316544	NEK2/ASPM/CDC20/MASTL/TTK/CKS2/TRIP13/SMC2/EXO1/NSUN2/PLK1/AURKA/ZW10/FIGNL1/TOP2A/MSH6/RAD21/ESPL1/MNS1	19
BP	GO:0010389	regulation of G2/M transition of mitotic cell cycle	18/521	185/17913	7.95964e-06	0.000363782	0.000316544	CCNB1/NEK2/HMMR/TPX2/BRCA1/PLK4/PLK1/CENPF/DTL/AURKA/PSMD14/AURKB/KIF14/DONSON/FHL1/RAD21/BLM/PSMD3	18
BP	GO:0006275	regulation of DNA replication	13/521	102/17913	8.08026e-06	0.000365281	0.000317848	CDT1/TIPIN/GTPBP4/CCNA2/RFC4/RFC3/DONSON/E2F7/GMNN/CDC6/BLM/E2F8/CHTF18	13
BP	GO:0006310	DNA recombination	21/521	244/17913	9.83851e-06	0.000435769	0.000379184	KPNA2/BRCA1/TRIP13/EXO1/RAD51AP1/FEN1/POLQ/CHEK1/PSMD14/ACTL6A/FIGNL1/UCHL5/RPA3/RUVBL1/HMGB2/MSH6/RAD21/RFWD3/MSH2/HMGB3/BLM	21
BP	GO:0070507	regulation of microtubule cytoskeleton organization	17/521	170/17913	9.84907e-06	0.000435769	0.000379184	NEK2/STIL/TPX2/BRCA1/CKAP2/PLK4/PLK1/KIF11/CCNF/CHEK1/AURKA/PSRC1/SPAG5/TACC3/FAM107A/GPSM2/MAP1B	17
BP	GO:0000723	telomere maintenance	16/521	154/17913	1.1043e-05	0.000478415	0.000416292	NEK2/RFC4/EXO1/FEN1/AURKB/PRIM1/POLE3/RFC3/CCT4/RPA3/CCNE2/PTGES3/BLM/RECQL4/HNRNPC/CCNE1	16
BP	GO:0006364	rRNA processing	16/521	154/17913	1.1043e-05	0.000478415	0.000416292	GTPBP4/NOLC1/EIF4A3/UTP14A/NOL11/LYAR/RRP15/BYSL/NPM3/EXOSC2/WDR12/HEATR1/EMG1/EXOSC4/DDX21/EXOSC5	16
BP	GO:0040001	establishment of mitotic spindle localization	7/521	28/17913	1.17722e-05	0.000504747	0.000439205	NUSAP1/MAD2L1/PLK1/ZW10/NDC80/ESPL1/GPSM2	7
BP	GO:0006338	chromatin remodeling	16/521	156/17913	1.30087e-05	0.000552074	0.000480386	OIP5/CENPN/CENPH/HELLS/CHEK1/HJURP/ACTL6A/RUVBL1/CENPM/CENPO/HNRNPC/CENPK/MYB/ACTR6/SMYD1/SOX9	16
BP	GO:0000083	regulation of transcription involved in G1/S transition of mitotic cell cycle	7/521	29/17913	1.51312e-05	0.000635494	0.000552974	CDT1/RRM2/E2F7/TYMS/CDC6/DHFR/CCNE1	7
BP	GO:0009408	response to heat	16/521	158/17913	1.528e-05	0.000635494	0.000552974	NUP107/RPA3/NUP37/PTGES3/NUP160/DNAJA3/IGF1/CXCL12/MICB/TGFB1I1/IGFBP7/CRYAB/SCARA5/HSPB8/CXCL10/SST	16
BP	GO:0031570	DNA integrity checkpoint	15/521	141/17913	1.55772e-05	0.000641443	0.000558151	CCNB1/CDT1/TIPIN/BRCA1/PLK1/CHEK1/DTL/AURKA/DONSON/E2F7/RFWD3/CDC6/GTSE1/BLM/E2F8	15
BP	GO:0090307	mitotic spindle assembly	9/521	52/17913	1.67857e-05	0.000684429	0.000595555	CDC20/TPX2/PLK1/RACGAP1/KIF11/KIF23/AURKB/KIF4A/KIFC1	9
BP	GO:0006333	chromatin assembly or disassembly	17/521	178/17913	1.80604e-05	0.000729254	0.000634559	OIP5/CENPN/CENPH/HELLS/CHAF1B/MCM2/HJURP/ASF1B/RUVBL1/CENPM/HMGB2/CENPO/IPO4/CENPK/HIST1H2BH/NAP1L5/SOX9	17
BP	GO:0051653	spindle localization	8/521	41/17913	1.98989e-05	0.000795764	0.000692433	NUSAP1/MAD2L1/ASPM/PLK1/ZW10/NDC80/ESPL1/GPSM2	8
BP	GO:0048608	reproductive structure development	29/521	426/17913	2.15805e-05	0.000854795	0.000743799	ASPM/RRM1/PLK4/CCNF/NUP107/E2F7/HMGB2/FANCG/SLIT2/MSH2/TCF21/PTGIS/FZD4/STK3/SFRP1/SLIT3/ZFPM2/DCN/LDOC1/E2F8/KIT/KRT8/FOXF2/MYOCD/RSPO3/SFRP2/GJB2/SERPINB5/SOX9	29
BP	GO:0031145	anaphase-promoting complex-dependent catabolic process	11/521	81/17913	2.18301e-05	0.000856523	0.000745302	CCNB1/PTTG1/MAD2L1/CDC20/PLK1/AURKA/PSMD14/AURKB/UBE2C/CDC23/PSMD3	11
BP	GO:0034080	CENP-A containing nucleosome assembly	8/521	42/17913	2.39612e-05	0.000920276	0.000800777	OIP5/CENPN/CENPH/HJURP/RUVBL1/CENPM/CENPO/CENPK	8
BP	GO:0061641	CENP-A containing chromatin organization	8/521	42/17913	2.39612e-05	0.000920276	0.000800777	OIP5/CENPN/CENPH/HJURP/RUVBL1/CENPM/CENPO/CENPK	8
BP	GO:1902750	negative regulation of cell cycle G2/M phase transition	12/521	97/17913	2.4357e-05	0.000920276	0.000800777	BRCA1/PLK1/CHEK1/DTL/AURKA/PSMD14/AURKB/DONSON/FHL1/RAD21/BLM/PSMD3	12
BP	GO:0034502	protein localization to chromosome	11/521	82/17913	2.45613e-05	0.000920276	0.000800777	CDT1/TTK/CDCA5/PLK1/ZW10/AURKB/CCT4/EZH2/RAD21/NDC80/MSH2	11
BP	GO:0061458	reproductive system development	29/521	429/17913	2.45614e-05	0.000920276	0.000800777	ASPM/RRM1/PLK4/CCNF/NUP107/E2F7/HMGB2/FANCG/SLIT2/MSH2/TCF21/PTGIS/FZD4/STK3/SFRP1/SLIT3/ZFPM2/DCN/LDOC1/E2F8/KIT/KRT8/FOXF2/MYOCD/RSPO3/SFRP2/GJB2/SERPINB5/SOX9	29
BP	GO:0034728	nucleosome organization	16/521	165/17913	2.62592e-05	0.000975107	0.000848488	OIP5/CENPN/CENPH/CHAF1B/MCM2/HJURP/ASF1B/RUVBL1/CENPM/HMGB2/CENPO/IPO4/CENPK/HIST1H2BH/NAP1L5/SOX9	16
BP	GO:0043062	extracellular structure organization	27/521	387/17913	2.698e-05	0.000993007	0.000864064	MFAP4/MMP12/JAM2/FBLN5/FBLN1/MYH11/DCN/CCDC80/FOXF1/CRISPLD2/AGTR1/SMOC2/ABI3BP/DDR2/FMOD/FOXF2/MMP3/CYP1B1/EMILIN1/EGFL6/SFRP2/CDH1/SERPINB5/SOX9/GREM1/MFAP5/MMP1	27
BP	GO:0000079	regulation of cyclin-dependent protein serine/threonine kinase activity	11/521	83/17913	2.7583e-05	0.000997543	0.000868011	CCNB1/GTPBP4/CKS2/PLK1/PSRC1/CKS1B/CDKN3/CDC25A/CDC6/BLM/MYOCD	11
BP	GO:0032465	regulation of cytokinesis	11/521	83/17913	2.7583e-05	0.000997543	0.000868011	PLK1/RACGAP1/KIF23/AURKB/KIF14/E2F7/PRC1/KIF20A/INCENP/CDC6/E2F8	11
BP	GO:0032200	telomere organization	16/521	167/17913	3.04717e-05	0.00109252	0.00095065	NEK2/RFC4/EXO1/FEN1/AURKB/PRIM1/POLE3/RFC3/CCT4/RPA3/CCNE2/PTGES3/BLM/RECQL4/HNRNPC/CCNE1	16
BP	GO:1903046	meiotic cell cycle process	15/521	151/17913	3.51868e-05	0.00125078	0.00108837	ASPM/CDC20/MASTL/TTK/CKS2/TRIP13/SMC2/NSUN2/PLK1/AURKA/FIGNL1/TOP2A/MSH6/RAD21/ESPL1	15
BP	GO:0032392	DNA geometric change	11/521	86/17913	3.86513e-05	0.00136229	0.0011854	MCM4/GINS2/MCM2/RUVBL1/MCM6/TOP2A/HMGB2/MCM7/HMGB3/BLM/RECQL4	11
BP	GO:0010639	negative regulation of organelle organization	25/521	352/17913	3.98277e-05	0.00139196	0.00121121	CCNB1/NEK2/MAD2L1/CDT1/CDC20/TTK/BRCA1/TRIP13/CKAP2/PLK1/CCNF/CENPF/CHEK1/MCM2/AURKB/TOP2A/LMOD1/RAD21/NDC80/DNMT1/ESPL1/SLIT2/HNRNPC/MAP1B/IGF1	25
BP	GO:1904029	regulation of cyclin-dependent protein kinase activity	11/521	87/17913	4.31044e-05	0.00149393	0.00129994	CCNB1/GTPBP4/CKS2/PLK1/PSRC1/CKS1B/CDKN3/CDC25A/CDC6/BLM/MYOCD	11
BP	GO:0071897	DNA biosynthetic process	17/521	192/17913	4.77646e-05	0.00164127	0.00142815	NEK2/RFC4/CENPF/POLQ/DTL/AURKB/POLE3/RFC3/CCT4/RPA3/TYMS/PTGES3/TK1/HNRNPC/CHTF18/SMOC2/GREM1	17
BP	GO:0007076	mitotic chromosome condensation	5/521	15/17913	4.8145e-05	0.00164127	0.00142815	NUSAP1/NCAPG/CDCA5/SMC2/NCAPD3	5
BP	GO:0051984	positive regulation of chromosome segregation	6/521	24/17913	5.06489e-05	0.00171259	0.00149021	CCNB1/CDT1/FEN1/RAD21/ESPL1/CDC6	6
BP	GO:0031099	regeneration	17/521	194/17913	5.44257e-05	0.00182546	0.00158842	CCNB1/CCNA2/AURKA/PPAT/EZH2/TYMS/ATIC/DHFR/MAP1B/IGF1/CXCL12/SGCA/RGMA/KLF5/APOD/CLDN1/KLK6	17
BP	GO:0022613	ribonucleoprotein complex biogenesis	26/521	381/17913	5.48939e-05	0.00182643	0.00158926	SNRPG/GTPBP4/SNRPF/SNRPB/NOLC1/EIF4A3/NIP7/UTP14A/NOL11/MRTO4/GNL2/LYAR/RRP15/RAN/BYSL/NPM3/PTGES3/EXOSC2/WDR12/HEATR1/EMG1/EXOSC4/DDX21/PATL1/EXOSC5/USP39	26
BP	GO:0051293	establishment of spindle localization	7/521	36/17913	6.78445e-05	0.00222113	0.00193271	NUSAP1/MAD2L1/PLK1/ZW10/NDC80/ESPL1/GPSM2	7
BP	GO:0022616	DNA strand elongation	5/521	16/17913	6.83589e-05	0.00222113	0.00193271	GINS2/RFC4/FEN1/RFC3/GINS3	5
BP	GO:0034501	protein localization to kinetochore	5/521	16/17913	6.83589e-05	0.00222113	0.00193271	CDT1/TTK/ZW10/AURKB/NDC80	5
BP	GO:0032886	regulation of microtubule-based process	17/521	199/17913	7.47937e-05	0.00241137	0.00209825	NEK2/STIL/TPX2/BRCA1/CKAP2/PLK4/PLK1/KIF11/CCNF/CHEK1/AURKA/PSRC1/SPAG5/TACC3/FAM107A/GPSM2/MAP1B	17
BP	GO:0043044	ATP-dependent chromatin remodeling	10/521	77/17913	7.58837e-05	0.0024277	0.00211246	OIP5/CENPN/CENPH/HJURP/ACTL6A/RUVBL1/CENPM/CENPO/HNRNPC/CENPK	10
BP	GO:0009266	response to temperature stimulus	18/521	219/17913	7.65513e-05	0.00243036	0.00211477	NUP107/RPA3/NUP37/PTGES3/NUP160/DNAJA3/ADRB2/IGF1/CXCL12/MICB/TGFB1I1/IGFBP7/CRYAB/SCARA5/HSPB8/HTR2B/CXCL10/SST	18
BP	GO:0031398	positive regulation of protein ubiquitination	12/521	110/17913	8.54241e-05	0.00269151	0.00234201	CDC20/MASTL/FANCI/BRCA1/PLK1/SKP2/UBE2C/FAM107A/NDFIP2/ADRB2/TRIB3/CAV1	12
BP	GO:0072331	signal transduction by p53 class mediator	20/521	264/17913	9.7164e-05	0.00303838	0.00264384	CCNB1/RFC4/TPX2/BRCA1/EEF1E1/EXO1/CHEK1/AURKA/AURKB/RFC3/FOXM1/RPA3/E2F7/BCL2L12/E2F2/GTSE1/PMAIP1/BLM/BARD1/E2F8	20
BP	GO:0032201	telomere maintenance via semi-conservative replication	6/521	27/17913	0.000103428	0.00321013	0.00279329	RFC4/FEN1/PRIM1/POLE3/RFC3/RPA3	6
BP	GO:2000573	positive regulation of DNA biosynthetic process	9/521	66/17913	0.000117757	0.00362778	0.0031567	NEK2/RFC4/AURKB/RFC3/CCT4/PTGES3/CHTF18/SMOC2/GREM1	9
BP	GO:0051782	negative regulation of cell division	5/521	18/17913	0.000127775	0.00389404	0.00338839	ASPM/AURKB/E2F7/BLM/E2F8	5
BP	GO:0010458	exit from mitosis	6/521	28/17913	0.000128425	0.00389404	0.00338839	ANLN/CDCA5/ZW10/UBE2C/KNTC1/CDC23	6
BP	GO:0051255	spindle midzone assembly	4/521	10/17913	0.000129208	0.00389404	0.00338839	RACGAP1/KIF23/AURKB/KIF4A	4
BP	GO:0000077	DNA damage checkpoint	13/521	133/17913	0.000136144	0.00407355	0.00354459	CCNB1/TIPIN/BRCA1/PLK1/CHEK1/DTL/AURKA/DONSON/E2F7/RFWD3/GTSE1/BLM/E2F8	13
BP	GO:0016072	rRNA metabolic process	16/521	191/17913	0.000151809	0.00450981	0.00392421	GTPBP4/NOLC1/EIF4A3/UTP14A/NOL11/LYAR/RRP15/BYSL/NPM3/EXOSC2/WDR12/HEATR1/EMG1/EXOSC4/DDX21/EXOSC5	16
BP	GO:0046605	regulation of centrosome cycle	8/521	54/17913	0.000155577	0.00458896	0.00399308	NEK2/STIL/BRCA1/PLK4/KIF11/CCNF/CHEK1/AURKA	8
BP	GO:0045931	positive regulation of mitotic cell cycle	14/521	154/17913	0.000165467	0.00484633	0.00421703	CCNB1/NUSAP1/MAD2L1/CDT1/CDCA5/DTL/AURKA/UBE2C/NDC80/ESPL1/CDC6/IGF1/CCNE1/SMOC2	14
BP	GO:0046653	tetrahydrofolate metabolic process	5/521	19/17913	0.000169282	0.00492339	0.00428408	SHMT2/MTHFD2/TYMS/ATIC/DHFR	5
BP	GO:0043486	histone exchange	8/521	55/17913	0.000177488	0.00512619	0.00446054	OIP5/CENPN/CENPH/HJURP/RUVBL1/CENPM/CENPO/CENPK	8
BP	GO:0006936	muscle contraction	23/521	343/17913	0.000188705	0.00541258	0.00470975	LMOD1/SORBS1/PLN/CNN1/HSPB6/CALD1/SMTN/MYH11/CASQ2/DES/MYL9/MYLK/KIT/CRYAB/ATP1A2/SGCA/MYOCD/ACTG2/TACR2/CAV1/HTR2B/DSG2/KCNE2	23
BP	GO:0007143	female meiotic nuclear division	6/521	30/17913	0.000192664	0.00545094	0.00474313	MASTL/TTK/TRIP13/PLK1/AURKA/TOP2A	6
BP	GO:0031572	G2 DNA damage checkpoint	6/521	30/17913	0.000192664	0.00545094	0.00474313	BRCA1/PLK1/CHEK1/DTL/DONSON/BLM	6
BP	GO:0070125	mitochondrial translational elongation	10/521	86/17913	0.000194005	0.00545181	0.00474388	MRPS17/MRPL47/MRPL13/GFM1/MRPL42/MRPS26/MRPL14/MRPL9/MRPL12/MRPS30	10
BP	GO:0007100	mitotic centrosome separation	4/521	11/17913	0.000198379	0.00546397	0.00475447	NEK2/KIF11/CHEK1/AURKA	4
BP	GO:0016446	somatic hypermutation of immunoglobulin genes	4/521	11/17913	0.000198379	0.00546397	0.00475447	EXO1/POLQ/MSH6/MSH2	4
BP	GO:0035404	histone-serine phosphorylation	4/521	11/17913	0.000198379	0.00546397	0.00475447	CCNB1/VRK1/AURKA/AURKB	4
BP	GO:0022412	cellular process involved in reproduction in multicellular organism	22/521	326/17913	0.000236584	0.00647338	0.0056328	CCNB1/ASPM/SRPK1/MASTL/TTK/TRIP13/NSUN2/PLK1/AURKA/FIGNL1/TOP2A/HMGB2/FANCG/RAN/ZBTB16/SLIT2/MSH2/FZD4/SFRP1/SLIT3/IGF1/KIT	22
BP	GO:0072401	signal transduction involved in DNA integrity checkpoint	9/521	73/17913	0.00025805	0.00696903	0.00606409	CCNB1/BRCA1/PLK1/CHEK1/DTL/AURKA/E2F7/GTSE1/E2F8	9
BP	GO:0072422	signal transduction involved in DNA damage checkpoint	9/521	73/17913	0.00025805	0.00696903	0.00606409	CCNB1/BRCA1/PLK1/CHEK1/DTL/AURKA/E2F7/GTSE1/E2F8	9
BP	GO:0140013	meiotic nuclear division	13/521	142/17913	0.000261864	0.0070264	0.00611401	ASPM/CDC20/MASTL/TTK/CKS2/TRIP13/SMC2/PLK1/AURKA/FIGNL1/TOP2A/RAD21/ESPL1	13
BP	GO:0007063	regulation of sister chromatid cohesion	5/521	21/17913	0.000282325	0.00732848	0.00637686	CDCA5/FEN1/BUB1/RAD21/ESPL1	5
BP	GO:0071459	protein localization to chromosome, centromeric region	5/521	21/17913	0.000282325	0.00732848	0.00637686	CDT1/TTK/ZW10/AURKB/NDC80	5
BP	GO:0072395	signal transduction involved in cell cycle checkpoint	9/521	74/17913	0.000286343	0.00732848	0.00637686	CCNB1/BRCA1/PLK1/CHEK1/DTL/AURKA/E2F7/GTSE1/E2F8	9
BP	GO:0032543	mitochondrial translation	12/521	125/17913	0.000288831	0.00732848	0.00637686	DARS2/MRPS17/SHMT2/MRPL47/MRPL13/GFM1/MRPL42/MRPS26/MRPL14/MRPL9/MRPL12/MRPS30	12
BP	GO:0002566	somatic diversification of immune receptors via somatic mutation	4/521	12/17913	0.000290743	0.00732848	0.00637686	EXO1/POLQ/MSH6/MSH2	4
BP	GO:0007077	mitotic nuclear envelope disassembly	4/521	12/17913	0.000290743	0.00732848	0.00637686	CCNB1/PLK1/VRK1/CCNB2	4
BP	GO:0042340	keratan sulfate catabolic process	4/521	12/17913	0.000290743	0.00732848	0.00637686	OGN/PRELP/FMOD/OMD	4
BP	GO:0051299	centrosome separation	4/521	12/17913	0.000290743	0.00732848	0.00637686	NEK2/KIF11/CHEK1/AURKA	4
BP	GO:0051988	regulation of attachment of spindle microtubules to kinetochore	4/521	12/17913	0.000290743	0.00732848	0.00637686	CCNB1/NEK2/RACGAP1/SPAG5	4
BP	GO:1904668	positive regulation of ubiquitin protein ligase activity	4/521	12/17913	0.000290743	0.00732848	0.00637686	CDC20/MASTL/PLK1/UBE2C	4
BP	GO:0032508	DNA duplex unwinding	9/521	76/17913	0.000350654	0.00878536	0.00764457	MCM4/GINS2/MCM2/RUVBL1/MCM6/TOP2A/MCM7/BLM/RECQL4	9
BP	GO:1904666	regulation of ubiquitin protein ligase activity	5/521	22/17913	0.000356684	0.00888294	0.00772947	MAD2L1/CDC20/MASTL/PLK1/UBE2C	5
BP	GO:1903322	positive regulation of protein modification by small protein conjugation or removal	12/521	128/17913	0.000359668	0.00890392	0.00774774	CDC20/MASTL/FANCI/BRCA1/PLK1/SKP2/UBE2C/FAM107A/NDFIP2/ADRB2/TRIB3/CAV1	12
BP	GO:0140053	mitochondrial gene expression	13/521	148/17913	0.000392241	0.00965283	0.00839939	DARS2/MRPS17/SHMT2/TFAM/MRPL47/MRPL13/GFM1/MRPL42/MRPS26/MRPL14/MRPL9/MRPL12/MRPS30	13
BP	GO:0045840	positive regulation of mitotic nuclear division	7/521	48/17913	0.000442842	0.0108153	0.00941092	NUSAP1/CDT1/CDCA5/AURKA/UBE2C/ESPL1/IGF1	7
BP	GO:0042770	signal transduction in response to DNA damage	12/521	131/17913	0.000444678	0.0108153	0.00941092	CCNB1/BRCA1/EEF1E1/PLK1/CHEK1/DTL/AURKA/FOXM1/E2F7/GTSE1/PMAIP1/E2F8	12
BP	GO:0097305	response to alcohol	17/521	232/17913	0.000467351	0.0113007	0.00983325	BRCA1/PSMD14/GGH/TYMS/SLIT2/LRP8/BLM/SFRP1/SLIT3/KCNMB1/CCL21/IGFBP7/CLDN7/CCL19/CDH1/CLDN1/CLDN3	17
BP	GO:0048565	digestive tract development	12/521	132/17913	0.000476535	0.0114561	0.00996852	CCNB1/TYMS/TCF21/SFRP1/KIT/FOXF1/TGFB3/KLF5/FOXF2/RBPMS2/MYOCD/SFRP2	12
BP	GO:0034330	cell junction organization	19/521	277/17913	0.000506164	0.0120985	0.0105275	FAM107A/SORBS1/LIMS2/TNS1/SFRP1/CLDN5/FLNC/TGFB3/EPHA2/F2RL1/APOD/CAV1/GJB2/DSG2/CDH1/CLDN1/CLDN3/GREM1/CDH17	19
BP	GO:0000132	establishment of mitotic spindle orientation	5/521	24/17913	0.00054871	0.0129696	0.0112855	MAD2L1/PLK1/ZW10/NDC80/GPSM2	5
BP	GO:0072425	signal transduction involved in G2 DNA damage checkpoint	4/521	14/17913	0.000561319	0.0129696	0.0112855	BRCA1/PLK1/CHEK1/DTL	4
BP	GO:0090231	regulation of spindle checkpoint	4/521	14/17913	0.000561319	0.0129696	0.0112855	CCNB1/MAD2L1/CDT1/NDC80	4
BP	GO:0090266	regulation of mitotic cell cycle spindle assembly checkpoint	4/521	14/17913	0.000561319	0.0129696	0.0112855	CCNB1/MAD2L1/CDT1/NDC80	4
BP	GO:1902043	positive regulation of extrinsic apoptotic signaling pathway via death domain receptors	4/521	14/17913	0.000561319	0.0129696	0.0112855	PMAIP1/STK3/SFRP1/MAL	4
BP	GO:1903504	regulation of mitotic spindle checkpoint	4/521	14/17913	0.000561319	0.0129696	0.0112855	CCNB1/MAD2L1/CDT1/NDC80	4
BP	GO:0016049	cell growth	27/521	466/17913	0.000566814	0.0129871	0.0113007	AURKA/PSRC1/KIF14/FHL1/FAM107A/EXOSC2/EXOSC4/SLIT2/FBLN5/DCLK1/MAP1B/SFRP1/SLIT3/IGF1/PI16/CXCL12/IGFBP7/CRYAB/AGTR1/RERG/NDN/MYOCD/FRZB/SFRP2/SOX9/GREM1/SPOCK1	27
BP	GO:0007062	sister chromatid cohesion	7/521	50/17913	0.000571444	0.0129871	0.0113007	CDC20/CDCA5/PLK1/FEN1/BUB1/RAD21/ESPL1	7
BP	GO:0036297	interstrand cross-link repair	7/521	50/17913	0.000571444	0.0129871	0.0113007	FANCI/UBE2T/RAD51AP1/FANCE/RPA3/FANCG/RFWD3	7
BP	GO:0031396	regulation of protein ubiquitination	15/521	196/17913	0.000633006	0.014308	0.0124501	MAD2L1/CDC20/MASTL/GTPBP4/FANCI/BRCA1/PLK1/SKP2/UBE2C/FAM107A/NDFIP2/ADRB2/TRIB3/FOXF2/CAV1	15
BP	GO:0003012	muscle system process	26/521	448/17913	0.000695704	0.0156402	0.0136093	LMOD1/EZH2/SORBS1/PLN/CNN1/HSPB6/CALD1/SMTN/MYH11/CASQ2/DES/IGF1/PI16/MYL9/MYLK/KIT/CRYAB/ATP1A2/SGCA/MYOCD/ACTG2/TACR2/CAV1/HTR2B/DSG2/KCNE2	26
BP	GO:0016572	histone phosphorylation	6/521	38/17913	0.000735723	0.0164213	0.014289	CCNB1/CCNA2/CHEK1/VRK1/AURKA/AURKB	6
BP	GO:0051781	positive regulation of cell division	9/521	84/17913	0.000738348	0.0164213	0.014289	RACGAP1/KIF23/AURKB/KIF14/CDC6/TGFB3/THBS4/HTR2B/GKN1	9
BP	GO:0031268	pseudopodium organization	4/521	15/17913	0.000747928	0.0165459	0.0143974	CCL21/KIT/F2RL1/RAB25	4
BP	GO:1901796	regulation of signal transduction by p53 class mediator	14/521	179/17913	0.00076756	0.0168904	0.0146971	RFC4/TPX2/BRCA1/EEF1E1/EXO1/CHEK1/AURKA/AURKB/RFC3/RPA3/BCL2L12/PMAIP1/BLM/BARD1	14
BP	GO:0010972	negative regulation of G2/M transition of mitotic cell cycle	9/521	85/17913	0.000804949	0.0175861	0.0153025	BRCA1/AURKA/PSMD14/AURKB/DONSON/FHL1/RAD21/BLM/PSMD3	9
BP	GO:0060706	cell differentiation involved in embryonic placenta development	5/521	26/17913	0.000809438	0.0175861	0.0153025	PLK4/E2F7/STK3/E2F8/KRT8	5
BP	GO:0051054	positive regulation of DNA metabolic process	16/521	222/17913	0.00081186	0.0175861	0.0153025	NEK2/CDT1/RFC4/BRCA1/AURKB/RFC3/CCT4/FOXM1/E2F7/PTGES3/DNMT1/MSH2/E2F8/CHTF18/SMOC2/GREM1	16
BP	GO:0010810	regulation of cell-substrate adhesion	15/521	201/17913	0.000820856	0.0176888	0.0153919	FAM107A/MMP12/FBLN1/FZD4/SFRP1/CASK/CCL21/CCDC80/FOXF1/SMOC2/ABI3BP/APOD/EGFL6/GREM1/SPOCK1	15
BP	GO:0010498	proteasomal protein catabolic process	23/521	382/17913	0.00085285	0.0182835	0.0159094	CCNB1/PTTG1/MAD2L1/CDC20/PBK/PLK1/CCNF/AURKA/PSMD14/AURKB/SKP2/UBE2C/UCHL5/NUDT15/KIF14/SCO1/CDC23/PMAIP1/PSMD3/FBXL22/FOXF2/CAV1/KCNE2	23
BP	GO:0044773	mitotic DNA damage checkpoint	9/521	86/17913	0.000876358	0.0186912	0.0162641	CCNB1/TIPIN/AURKA/DONSON/E2F7/RFWD3/GTSE1/BLM/E2F8	9
BP	GO:0006939	smooth muscle contraction	10/521	105/17913	0.000967975	0.0199642	0.0173719	CNN1/SMTN/MYH11/MYLK/KIT/ATP1A2/MYOCD/TACR2/CAV1/HTR2B	10
BP	GO:0006298	mismatch repair	5/521	27/17913	0.000969895	0.0199642	0.0173719	RNASEH2A/EXO1/RPA3/MSH6/MSH2	5
BP	GO:0006760	folic acid-containing compound metabolic process	5/521	27/17913	0.000969895	0.0199642	0.0173719	SHMT2/MTHFD2/TYMS/ATIC/DHFR	5
BP	GO:0009112	nucleobase metabolic process	5/521	27/17913	0.000969895	0.0199642	0.0173719	PAICS/RRM1/HPRT1/PPAT/TYMS	5
BP	GO:0055123	digestive system development	12/521	143/17913	0.000973441	0.0199642	0.0173719	CCNB1/TYMS/TCF21/SFRP1/KIT/FOXF1/TGFB3/KLF5/FOXF2/RBPMS2/MYOCD/SFRP2	12
BP	GO:0030397	membrane disassembly	4/521	16/17913	0.000974451	0.0199642	0.0173719	CCNB1/PLK1/VRK1/CCNB2	4
BP	GO:0051081	nuclear envelope disassembly	4/521	16/17913	0.000974451	0.0199642	0.0173719	CCNB1/PLK1/VRK1/CCNB2	4
BP	GO:0051382	kinetochore assembly	4/521	16/17913	0.000974451	0.0199642	0.0173719	CENPN/CENPH/CENPF/CENPK	4
BP	GO:0006414	translational elongation	11/521	124/17913	0.000993816	0.0201809	0.0175604	MRPS17/EIF4A3/MRPL47/MRPL13/GFM1/MRPL42/MRPS26/MRPL14/MRPL9/MRPL12/MRPS30	11
BP	GO:0034470	ncRNA processing	19/521	293/17913	0.000994729	0.0201809	0.0175604	GTPBP4/NOLC1/NSUN2/RPP40/EIF4A3/PUS7/UTP14A/NOL11/LYAR/RRP15/BYSL/NPM3/EXOSC2/WDR12/HEATR1/EMG1/EXOSC4/DDX21/EXOSC5	19
BP	GO:0009314	response to radiation	25/521	435/17913	0.00100501	0.0202905	0.0176558	TIPIN/PBK/BRCA1/RRM1/RAD51AP1/FEN1/CHEK1/DTL/AURKB/FIGNL1/CDC25A/FANCG/MSH6/MFAP4/RFWD3/MSH2/BLM/SFRP1/CXCL12/KIT/CRYAB/ATP1A2/MAPK13/SFRP2/CXCL10	25
BP	GO:0030500	regulation of bone mineralization	8/521	71/17913	0.00103389	0.0206876	0.0180013	ADRB2/TGFB3/MGP/DDR2/OMD/SOX9/GREM1/LTF	8
BP	GO:0070126	mitochondrial translational termination	9/521	88/17913	0.00103463	0.0206876	0.0180013	MRPS17/MRPL47/MRPL13/MRPL42/MRPS26/MRPL14/MRPL9/MRPL12/MRPS30	9
BP	GO:2000278	regulation of DNA biosynthetic process	10/521	106/17913	0.00104165	0.0207283	0.0180367	NEK2/RFC4/AURKB/RFC3/CCT4/PTGES3/HNRNPC/CHTF18/SMOC2/GREM1	10
BP	GO:0007568	aging	20/521	318/17913	0.00107733	0.0213362	0.0185657	EEF1E1/CHEK1/AURKB/FOXM1/BCL2L12/MSH6/TYMS/MSH2/RBL1/DNAJA3/KCNMB1/DCN/PRELP/CRYAB/TGFB3/SERPING1/APOD/GJB2/CLDN1/KCNE2	20
BP	GO:0001701	in utero embryonic development	21/521	342/17913	0.00110498	0.0217802	0.018952	CCNB1/NEK2/STIL/PLK4/CCNB2/ASF1B/ACTL6A/E2F7/NCAPG2/BYSL/EMG1/MSH2/TMEM100/STK3/ZFPM2/IGF1/E2F8/FOXF1/TGFB3/KRT8/RSPO3	21
BP	GO:0090224	regulation of spindle organization	6/521	41/17913	0.00111329	0.0218404	0.0190044	TPX2/PLK1/PSRC1/SPAG5/TACC3/GPSM2	6
BP	GO:0045737	positive regulation of cyclin-dependent protein serine/threonine kinase activity	5/521	28/17913	0.00115282	0.0220949	0.0192258	CCNB1/CKS2/PSRC1/CKS1B/CDC6	5
BP	GO:0051294	establishment of spindle orientation	5/521	28/17913	0.00115282	0.0220949	0.0192258	MAD2L1/PLK1/ZW10/NDC80/GPSM2	5
BP	GO:0051443	positive regulation of ubiquitin-protein transferase activity	5/521	28/17913	0.00115282	0.0220949	0.0192258	CDC20/MASTL/PLK1/UBE2C/TRIB3	5
BP	GO:0071168	protein localization to chromatin	5/521	28/17913	0.00115282	0.0220949	0.0192258	CDCA5/PLK1/EZH2/RAD21/MSH2	5
BP	GO:0085029	extracellular matrix assembly	5/521	28/17913	0.00115282	0.0220949	0.0192258	MFAP4/FBLN5/MYH11/EMILIN1/SOX9	5
BP	GO:0051098	regulation of binding	22/521	368/17913	0.00120125	0.0228418	0.0198757	NEK2/CDT1/GTPBP4/NME1/CDCA5/PLK1/AURKA/AURKB/HJURP/EIF4A3/HMGB2/RAN/GMNN/PLN/STK3/ADRB2/IGF1/LDOC1/TRIB3/SPON1/MYOCD/CAV1	22
BP	GO:0000724	double-strand break repair via homologous recombination	10/521	108/17913	0.00120278	0.0228418	0.0198757	BRCA1/RAD51AP1/FEN1/POLQ/CHEK1/PSMD14/FIGNL1/RPA3/RFWD3/BLM	10
BP	GO:0044774	mitotic DNA integrity checkpoint	9/521	90/17913	0.00121528	0.0229744	0.0199911	CCNB1/TIPIN/AURKA/DONSON/E2F7/RFWD3/GTSE1/BLM/E2F8	9
BP	GO:0031589	cell-substrate adhesion	20/521	322/17913	0.00125296	0.0235794	0.0205176	KIF14/FAM107A/SORBS1/MMP12/FBLN5/FBLN1/FZD4/SFRP1/CASK/CCL21/CCDC80/FOXF1/SMOC2/ABI3BP/SGCE/EMILIN1/APOD/EGFL6/GREM1/SPOCK1	20
BP	GO:1902041	regulation of extrinsic apoptotic signaling pathway via death domain receptors	7/521	57/17913	0.00127011	0.0236985	0.0206212	BRCA1/HMGB2/PMAIP1/STK3/SFRP1/SFRP2/MAL	7
BP	GO:0022411	cellular component disassembly	27/521	492/17913	0.00127068	0.0236985	0.0206212	CCNB1/CKAP2/KIF2C/MRPS17/PLK1/VRK1/CCNB2/MRPL47/MRPL13/TOP2A/HMGB2/LMOD1/MRPL42/MMP12/MRPS26/MRPL14/MRPL9/MAP1B/ADRB2/MRPL12/MRPS30/TGFB3/DDR2/F2RL1/MMP3/CAV1/MMP1	27
BP	GO:0000725	recombinational repair	10/521	109/17913	0.00129065	0.0239634	0.0208518	BRCA1/RAD51AP1/FEN1/POLQ/CHEK1/PSMD14/FIGNL1/RPA3/RFWD3/BLM	10
BP	GO:0006302	double-strand break repair	15/521	211/17913	0.00134067	0.0247816	0.0215637	BRCA1/TRIP13/CDCA5/RAD51AP1/FEN1/POLQ/CHEK1/PSMD14/FIGNL1/FOXM1/RPA3/DEK/RFWD3/BLM/BARD1	15
BP	GO:0001558	regulation of cell growth	23/521	396/17913	0.00137412	0.0252874	0.0220038	PSRC1/KIF14/FHL1/FAM107A/EXOSC2/EXOSC4/SLIT2/FBLN5/MAP1B/SFRP1/SLIT3/IGF1/PI16/CXCL12/IGFBP7/CRYAB/AGTR1/RERG/MYOCD/FRZB/SFRP2/GREM1/SPOCK1	23
BP	GO:0006913	nucleocytoplasmic transport	19/521	302/17913	0.00141629	0.0259487	0.0225792	SNRPG/KPNA2/SNRPF/SNRPB/NOLC1/NUP107/EIF4A3/XPO4/NXT1/RAN/IPO4/NUP37/MMP12/NUP160/GTSE1/NUP62CL/BARD1/APOD/CDH1	19
BP	GO:1901654	response to ketone	14/521	191/17913	0.00143639	0.0262015	0.0227992	NME1/TYMS/SLIT2/PLN/SFRP1/SLIT3/CCL21/IGFBP7/TGFB3/CCL19/CAV1/GJB2/DSG2/CLDN1	14
BP	GO:0031100	animal organ regeneration	8/521	75/17913	0.00148202	0.0269158	0.0234207	CCNA2/AURKA/PPAT/EZH2/TYMS/ATIC/CXCL12/CLDN1	8
BP	GO:0051169	nuclear transport	19/521	305/17913	0.00158697	0.0286965	0.0249702	SNRPG/KPNA2/SNRPF/SNRPB/NOLC1/NUP107/EIF4A3/XPO4/NXT1/RAN/IPO4/NUP37/MMP12/NUP160/GTSE1/NUP62CL/BARD1/APOD/CDH1	19
BP	GO:0051785	positive regulation of nuclear division	7/521	60/17913	0.00172181	0.031	0.0269746	NUSAP1/CDT1/CDCA5/AURKA/UBE2C/ESPL1/IGF1	7
BP	GO:0043624	cellular protein complex disassembly	14/521	195/17913	0.00174644	0.031308	0.0272426	CKAP2/KIF2C/MRPS17/MRPL47/MRPL13/LMOD1/MRPL42/MRPS26/MRPL14/MRPL9/MAP1B/MRPL12/MRPS30/F2RL1	14
BP	GO:0008406	gonad development	15/521	217/17913	0.00176853	0.0315679	0.0274687	ASPM/RRM1/NUP107/HMGB2/FANCG/SLIT2/MSH2/TCF21/FZD4/SFRP1/SLIT3/ZFPM2/KIT/SFRP2/SOX9	15
BP	GO:0071900	regulation of protein serine/threonine kinase activity	26/521	479/17913	0.00180766	0.0321284	0.0279565	CCNB1/GTPBP4/CKS2/PLK1/PSRC1/CKS1B/CDKN3/CDC25A/EZH2/CDC6/BLM/FZD4/STK3/SFRP1/ADRB2/IGF1/KIT/TGFB3/TRIB3/MYOCD/CCL19/GHR/CAV1/SFRP2/HTR2B/LTF	26
BP	GO:0030199	collagen fibril organization	6/521	45/17913	0.00182861	0.0323626	0.0281602	DDR2/FMOD/CYP1B1/EMILIN1/SFRP2/GREM1	6
BP	GO:0006369	termination of RNA polymerase II transcription	5/521	31/17913	0.0018552	0.032556	0.0283285	SNRPG/SNRPF/SNRPB/TTF2/PAPOLA	5
BP	GO:1901976	regulation of cell cycle checkpoint	5/521	31/17913	0.0018552	0.032556	0.0283285	CCNB1/MAD2L1/CDT1/NDC80/RFWD3	5
BP	GO:0090288	negative regulation of cellular response to growth factor stimulus	12/521	156/17913	0.00205343	0.0358039	0.0311547	SLIT2/SFRP1/DCN/CASK/CHRDL1/TGFB1I1/TGFB3/RBPMS2/EMILIN1/CAV1/SFRP2/GREM1	12
BP	GO:1901989	positive regulation of cell cycle phase transition	9/521	97/17913	0.0020575	0.0358039	0.0311547	CCNB1/CDT1/CDCA5/DTL/UBE2C/EZH2/ESPL1/CDC6/CCNE1	9
BP	GO:1904031	positive regulation of cyclin-dependent protein kinase activity	5/521	32/17913	0.00214692	0.0372043	0.0323733	CCNB1/CKS2/PSRC1/CKS1B/CDC6	5
BP	GO:0035690	cellular response to drug	21/521	362/17913	0.00221349	0.038198	0.0332379	CCNA2/NME1/BRCA1/PPAT/EZH2/SLIT2/BLM/SFRP1/CASQ2/KCNMB1/LDOC1/MYB/MAPK13/MMP3/CYP1B1/GJB2/CDH1/PPP1R14A/KCNE2/SOX9/LCN2	21
BP	GO:0009411	response to UV	11/521	137/17913	0.00222263	0.038198	0.0332379	TIPIN/PBK/FEN1/CHEK1/DTL/AURKB/CDC25A/MSH6/MFAP4/MSH2/MAPK13	11
BP	GO:0006301	postreplication repair	6/521	47/17913	0.00229569	0.038809	0.0337696	RFC4/BRCA1/DTL/RFC3/RPA3/MSH2	6
BP	GO:0051438	regulation of ubiquitin-protein transferase activity	6/521	47/17913	0.00229569	0.038809	0.0337696	MAD2L1/CDC20/MASTL/PLK1/UBE2C/TRIB3	6
BP	GO:0034504	protein localization to nucleus	15/521	223/17913	0.00230484	0.038809	0.0337696	KPNA2/NOLC1/PLK1/CCT4/RAN/BYSL/IPO4/ZBTB16/MMP12/GTSE1/DCLK1/BARD1/APOD/CDH1/SOX9	15
BP	GO:0045137	development of primary sexual characteristics	15/521	223/17913	0.00230484	0.038809	0.0337696	ASPM/RRM1/NUP107/HMGB2/FANCG/SLIT2/MSH2/TCF21/FZD4/SFRP1/SLIT3/ZFPM2/KIT/SFRP2/SOX9	15
BP	GO:1903320	regulation of protein modification by small protein conjugation or removal	15/521	223/17913	0.00230484	0.038809	0.0337696	MAD2L1/CDC20/MASTL/GTPBP4/FANCI/BRCA1/PLK1/SKP2/UBE2C/FAM107A/NDFIP2/ADRB2/TRIB3/FOXF2/CAV1	15
BP	GO:0042558	pteridine-containing compound metabolic process	5/521	33/17913	0.0024707	0.041434	0.0360537	SHMT2/MTHFD2/TYMS/ATIC/DHFR	5
BP	GO:0009263	deoxyribonucleotide biosynthetic process	3/521	10/17913	0.00251988	0.0419207	0.0364772	RRM1/RRM2/TYMS	3
BP	GO:0051315	attachment of mitotic spindle microtubules to kinetochore	3/521	10/17913	0.00251988	0.0419207	0.0364772	CDT1/KIF2C/NDC80	3
BP	GO:0006415	translational termination	9/521	100/17913	0.00253741	0.0420441	0.0365846	MRPS17/MRPL47/MRPL13/MRPL42/MRPS26/MRPL14/MRPL9/MRPL12/MRPS30	9
BP	GO:0002686	negative regulation of leukocyte migration	6/521	48/17913	0.00256038	0.0420895	0.0366241	SLIT2/CXCL12/CCL21/EMILIN1/APOD/GREM1	6
BP	GO:0044273	sulfur compound catabolic process	6/521	48/17913	0.00256038	0.0420895	0.0366241	AHCY/OGN/DCN/PRELP/FMOD/OMD	6
BP	GO:0006970	response to osmotic stress	8/521	82/17913	0.00262474	0.0428091	0.0372502	NOLC1/MAP7/SLC2A1/MYLK/EFHD1/MAPK13/CLDN1/SST	8
BP	GO:1901992	positive regulation of mitotic cell cycle phase transition	8/521	82/17913	0.00262474	0.0428091	0.0372502	CCNB1/CDT1/CDCA5/DTL/UBE2C/ESPL1/CDC6/CCNE1	8
BP	GO:0090101	negative regulation of transmembrane receptor protein serine/threonine kinase signaling pathway	10/521	121/17913	0.00281491	0.0457313	0.039793	SFRP1/CHRDL1/TGFB1I1/TGFB3/RBPMS2/EMILIN1/CAV1/SFRP2/CILP/GREM1	10
BP	GO:2001238	positive regulation of extrinsic apoptotic signaling pathway	6/521	49/17913	0.00284734	0.0460781	0.0400948	PMAIP1/STK3/SFRP1/SRPX/CAV1/MAL	6
BP	GO:0034660	ncRNA metabolic process	25/521	470/17913	0.00286806	0.0462335	0.04023	GTPBP4/EEF1E1/DARS2/NOLC1/NSUN2/RPP40/EIF4A3/PUS7/UTP14A/NOL11/POLR2D/LYAR/RRP15/IARS2/RAN/BYSL/NPM3/EXOSC2/WDR12/FARSA/HEATR1/EMG1/EXOSC4/DDX21/EXOSC5	25
BP	GO:0051493	regulation of cytoskeleton organization	25/521	472/17913	0.00303128	0.048676	0.0423553	NEK2/STIL/TPX2/BRCA1/CKAP2/PLK4/PLK1/KIF11/CCNF/CHEK1/AURKA/PSRC1/SPAG5/TACC3/LMOD1/FAM107A/SLIT2/GPSM2/MAP1B/SFRP1/CXCL12/CCL21/TGFB3/F2RL1/NEXN	25
BP	GO:0000018	regulation of DNA recombination	8/521	84/17913	0.00305302	0.0488366	0.0424951	KPNA2/RAD51AP1/POLQ/CHEK1/FIGNL1/MSH6/MSH2/BLM	8
BP	GO:0060326	cell chemotaxis	16/521	253/17913	0.00310636	0.0494995	0.0430719	HMGB2/SLIT2/CXCL12/CH25H/CCL21/KIT/AGTR1/EPHA2/SMOC2/F2RL1/CCL19/CCL20/THBS4/SCG2/CXCL10/GREM1	16
CC	GO:0098687	chromosomal region	50/525	337/18678	3.05231e-22	1.18095e-19	8.85609e-20	CCNB1/NEK2/MAD2L1/CDT1/TTK/MCM4/ZWILCH/OIP5/CENPN/BIRC5/CENPH/NCAPG/HELLS/CDCA5/NCAPD3/KIF2C/PLK1/MCM3/FEN1/CENPF/BUB1/CHEK1/MCM2/CDCA8/ZW10/AURKB/NUP107/HJURP/ZWINT/NUF2/SPAG5/MCM6/CENPM/INCENP/KNTC1/EZH2/SPC25/NUP37/PTGES3/RAD21/MCM7/NDC80/NUP160/DNMT1/MSH2/DSN1/BLM/RECQL4/CENPK/SUGT1	50
CC	GO:0000793	condensed chromosome	39/525	199/18678	5.14574e-22	1.18095e-19	8.85609e-20	CCNB1/NEK2/MAD2L1/CDT1/ZWILCH/CENPN/BIRC5/CENPH/NCAPG/BRCA1/CDCA5/SMC2/NCAPD3/KIF2C/PLK1/CENPF/BUB1/CHEK1/ZW10/AURKB/NUP107/HJURP/ZWINT/NCAPG2/SPAG5/CENPM/TOP2A/HMGB2/INCENP/MKI67/KNTC1/SPC25/NUP37/RAD21/NDC80/RCC1/DSN1/BLM/CENPK	39
CC	GO:0000775	chromosome, centromeric region	37/525	185/18678	2.90486e-21	4.44444e-19	3.33295e-19	CCNB1/NEK2/MAD2L1/CDT1/TTK/ZWILCH/CENPN/BIRC5/CENPH/NCAPG/HELLS/CDCA5/NCAPD3/KIF2C/PLK1/CENPF/BUB1/CDCA8/ZW10/AURKB/NUP107/HJURP/ZWINT/NUF2/SPAG5/CENPM/INCENP/KNTC1/SPC25/NUP37/RAD21/NDC80/NUP160/DNMT1/DSN1/CENPK/SUGT1	37
CC	GO:0000776	kinetochore	30/525	131/18678	3.1287e-19	3.59018e-17	2.69233e-17	CCNB1/NEK2/MAD2L1/CDT1/TTK/ZWILCH/CENPN/BIRC5/CENPH/KIF2C/PLK1/CENPF/BUB1/ZW10/AURKB/NUP107/HJURP/ZWINT/NUF2/SPAG5/CENPM/INCENP/KNTC1/SPC25/NUP37/NDC80/NUP160/DSN1/CENPK/SUGT1	30
CC	GO:0000779	condensed chromosome, centromeric region	27/525	110/18678	2.87155e-18	2.63608e-16	1.97683e-16	CCNB1/NEK2/MAD2L1/CDT1/ZWILCH/CENPN/BIRC5/CENPH/NCAPG/KIF2C/PLK1/CENPF/BUB1/ZW10/AURKB/NUP107/HJURP/ZWINT/SPAG5/CENPM/INCENP/KNTC1/SPC25/NUP37/NDC80/DSN1/CENPK	27
CC	GO:0000777	condensed chromosome kinetochore	25/525	100/18678	3.23193e-17	2.47243e-15	1.85411e-15	CCNB1/NEK2/MAD2L1/CDT1/ZWILCH/CENPN/BIRC5/CENPH/KIF2C/PLK1/CENPF/BUB1/ZW10/NUP107/HJURP/ZWINT/SPAG5/CENPM/INCENP/KNTC1/SPC25/NUP37/NDC80/DSN1/CENPK	25
CC	GO:0000922	spindle pole	23/525	152/18678	4.58432e-11	2.90357e-09	2.17743e-09	CCNB1/NEK2/MAD2L1/ASPM/CDC20/TPX2/CKAP2/PLK1/KIF11/CENPF/AURKA/ZW10/PSRC1/CKAP2L/PRC1/SPAG5/KNTC1/TACC3/RAD21/CDC6/GPSM2/EML1/BEX4	23
CC	GO:0005819	spindle	34/525	326/18678	5.06069e-11	2.90357e-09	2.17743e-09	CCNB1/NEK2/MAD2L1/ASPM/CDC20/TTK/TPX2/KIF15/CKAP2/NSUN2/PLK1/RACGAP1/KIF11/CENPF/KIF23/VRK1/AURKA/ZW10/AURKB/PSRC1/CKAP2L/KIF4A/KIF14/PRC1/KIF20A/SPAG5/INCENP/KNTC1/TACC3/RAD21/CDC6/GPSM2/EML1/BEX4	34
CC	GO:0031012	extracellular matrix	40/525	468/18678	4.44411e-10	2.2665e-08	1.69968e-08	PODN/MFAP4/MMP12/FBLN5/FBLN1/CTSF/OGN/DPT/SFRP1/SRPX/DCN/CXCL12/CASK/TGFB1I1/PRELP/CCDC80/IGFBP7/CRISPLD2/SPARCL1/TGFB3/MMRN1/SMOC2/SERPING1/F13A1/MGP/ABI3BP/FMOD/SPON1/MMP3/EMILIN1/OMD/THBS4/EGFL6/SFRP2/CILP/CPA3/GREM1/MFAP5/MMP1/PI3	40
CC	GO:0062023	collagen-containing extracellular matrix	35/525	399/18678	2.87977e-09	1.32182e-07	9.91248e-08	PODN/MFAP4/FBLN5/FBLN1/CTSF/OGN/DPT/SFRP1/SRPX/DCN/CXCL12/CASK/TGFB1I1/PRELP/CCDC80/IGFBP7/SPARCL1/TGFB3/MMRN1/SMOC2/SERPING1/F13A1/MGP/ABI3BP/FMOD/SPON1/EMILIN1/OMD/THBS4/EGFL6/SFRP2/CILP/CPA3/GREM1/MFAP5	35
CC	GO:0030496	midbody	21/525	171/18678	1.52168e-08	6.34955e-07	4.76162e-07	NEK2/ASPM/BIRC5/ANLN/PLK1/RACGAP1/CENPF/KIF23/CEP55/AURKA/CDCA8/AURKB/PSRC1/KIF4A/KIF14/PRC1/KIF20A/SPAG5/INCENP/RAN/SLC2A1	21
CC	GO:0044454	nuclear chromosome part	36/525	469/18678	5.5017e-08	2.1044e-06	1.57812e-06	CCNB1/TIPIN/MCM4/BRCA1/CDCA5/NCAPD3/CHAF1B/PLK1/MCM3/RAD51AP1/FEN1/BUB1/MCM2/AURKB/ASF1B/ACTL6A/POLE3/UCHL5/RPA3/RUVBL1/MCM6/HMGB2/INCENP/MSH6/EZH2/UHRF1/IPO4/H2AFZ/CBX7/MCM7/NDC80/RCC1/MSH2/BLM/HNRNPC/MYOCD	36
CC	GO:0000794	condensed nuclear chromosome	13/525	75/18678	1.51791e-07	5.35938e-06	4.01908e-06	CCNB1/NEK2/BRCA1/NCAPD3/PLK1/BUB1/CHEK1/AURKB/INCENP/RAD21/NDC80/RCC1/BLM	13
CC	GO:0034399	nuclear periphery	15/525	126/18678	2.58854e-06	8.48671e-05	6.3643e-05	SRPK1/CENPF/LMNB2/LMNB1/NUP107/KIF4A/RUVBL1/UHRF1/RAD21/SORBS1/BLM/MYB/CASK/TGFB1I1/KRT8	15
CC	GO:0072686	mitotic spindle	13/525	97/18678	3.1813e-06	9.73478e-05	7.30025e-05	MAD2L1/ASPM/TPX2/RACGAP1/KIF11/KIF23/AURKA/AURKB/CKAP2L/SPAG5/TACC3/GPSM2/EML1	13
CC	GO:0000785	chromatin	33/525	500/18678	5.57845e-06	0.000160032	0.00012001	TIPIN/OIP5/HELLS/CDCA5/NCAPD3/CHAF1B/PLK1/RAD51AP1/CENPF/CHEK1/MCM2/ASF1B/ACTL6A/UCHL5/RUVBL1/HMGB2/INCENP/MSH6/EZH2/RAN/UHRF1/IPO4/H2AFZ/RAD21/CBX7/MCM7/RCC1/DNMT1/EXOSC4/HNRNPC/EXOSC5/HIST1H2BH/MYOCD	33
CC	GO:0042555	MCM complex	5/525	11/18678	6.91256e-06	0.000186639	0.000139963	MCM4/MCM3/MCM2/MCM6/MCM7	5
CC	GO:0016363	nuclear matrix	13/525	106/18678	8.62956e-06	0.000220054	0.000165021	SRPK1/CENPF/LMNB1/KIF4A/RUVBL1/UHRF1/RAD21/SORBS1/BLM/MYB/CASK/TGFB1I1/KRT8	13
CC	GO:0000940	condensed chromosome outer kinetochore	5/525	12/18678	1.15762e-05	0.000279656	0.000209718	CCNB1/PLK1/CENPF/BUB1/NDC80	5
CC	GO:0005813	centrosome	30/525	473/18678	3.15195e-05	0.000723372	0.000542467	CCNB1/NEK2/HMMR/ASPM/CDC20/STIL/MASTL/NME1/KIF15/CKAP2/PLK4/PLK1/MCM3/CCNF/CENPF/KIF23/CEP55/CHEK1/DTL/AURKA/CCNB2/CKAP2L/CCT4/SPAG5/NDC80/CCDC77/SORBS1/ESPL1/GPSM2/NDN	30
CC	GO:0045120	pronucleus	5/525	15/18678	4.09225e-05	0.00089445	0.000670761	CCNA2/CENPF/AURKA/EZH2/SLC2A1	5
CC	GO:0005874	microtubule	24/525	357/18678	7.9252e-05	0.00160616	0.00120448	NEK2/ASPM/TPX2/CKAP2/KIF2C/PLK1/RACGAP1/KIF11/AURKA/ZW10/PSRC1/KIF4A/CCT4/KIF14/PRC1/SPAG5/INCENP/KNTC1/MAP7/GTSE1/MAP1B/EML1/BEX4/TTLL7	24
CC	GO:0000780	condensed nuclear chromosome, centromeric region	5/525	17/18678	8.0483e-05	0.00160616	0.00120448	CCNB1/PLK1/BUB1/AURKB/NDC80	5
CC	GO:0051233	spindle midzone	6/525	27/18678	8.57674e-05	0.0016403	0.00123009	PLK1/RACGAP1/AURKB/KIF14/CDC6/EML1	6
CC	GO:0005876	spindle microtubule	8/525	53/18678	0.00010756	0.0019748	0.00148093	PLK1/KIF11/AURKA/ZW10/PSRC1/KIF4A/PRC1/KNTC1	8
CC	GO:0005657	replication fork	8/525	54/18678	0.0001232	0.00217495	0.00163103	RFC4/MCM3/RFC3/RPA3/DONSON/UHRF1/DNMT1/BLM	8
CC	GO:0016327	apicolateral plasma membrane	5/525	19/18678	0.000144355	0.00245404	0.00184032	MPDZ/CLDN5/KRT8/CLDN7/CLDN3	5
CC	GO:0030018	Z disc	11/525	106/18678	0.000194816	0.00319359	0.00239492	SLC2A1/SYNPO2/CASQ2/DES/MYL9/PDLIM3/CRYAB/FLNC/FBXL22/NEXN/KRT8	11
CC	GO:0043292	contractile fiber	16/525	209/18678	0.000290334	0.00459529	0.00344607	SCO1/LMOD1/PGM5/SLC2A1/CALD1/SYNPO2/MYH11/CASQ2/DES/MYL9/PDLIM3/CRYAB/FLNC/FBXL22/NEXN/KRT8	16
CC	GO:0031674	I band	11/525	116/18678	0.00042846	0.00655544	0.00491602	SLC2A1/SYNPO2/CASQ2/DES/MYL9/PDLIM3/CRYAB/FLNC/FBXL22/NEXN/KRT8	11
CC	GO:0030016	myofibril	15/525	197/18678	0.00047101	0.00697398	0.00522988	SCO1/LMOD1/PGM5/SLC2A1/CALD1/SYNPO2/CASQ2/DES/MYL9/PDLIM3/CRYAB/FLNC/FBXL22/NEXN/KRT8	15
CC	GO:0010369	chromocenter	4/525	14/18678	0.000493507	0.00707874	0.00530845	OIP5/CDCA8/AURKB/INCENP	4
CC	GO:0015629	actin cytoskeleton	25/525	432/18678	0.000563734	0.00760127	0.0057003	ANLN/KNTC1/LMOD1/PGM5/FAM107A/NPM3/SORBS1/DNAJA3/SLC2A1/CALD1/SYNPO2/HNRNPC/SMTN/MYH11/CLDN5/MYL9/PDLIM3/MYLK/CASK/CRYAB/DDR2/FILIP1/ACTG2/CGN/CDH1	25
CC	GO:0000313	organellar ribosome	9/525	84/18678	0.000579618	0.00760127	0.0057003	MRPS17/MRPL47/MRPL13/MRPL42/MRPS26/MRPL14/MRPL9/MRPL12/MRPS30	9
CC	GO:0005761	mitochondrial ribosome	9/525	84/18678	0.000579618	0.00760127	0.0057003	MRPS17/MRPL47/MRPL13/MRPL42/MRPS26/MRPL14/MRPL9/MRPL12/MRPS30	9
CC	GO:0000152	nuclear ubiquitin ligase complex	6/525	38/18678	0.000615649	0.00784953	0.00588647	CDC20/BRCA1/UBE2C/CDC23/CBX7/BARD1	6
CC	GO:0097431	mitotic spindle pole	5/525	26/18678	0.000694149	0.00851134	0.00638277	ASPM/AURKA/SPAG5/GPSM2/EML1	5
CC	GO:0005911	cell-cell junction	24/525	414/18678	0.000704642	0.00851134	0.00638277	PGM5/CDCA3/SORBS1/JAM2/MPDZ/SLC2A1/FZD4/DES/CLDN5/CASK/KIT/PTPRM/ATP1A2/EPHA2/SGCA/KRT8/CLDN7/TMEM47/GJB2/DSG2/CGN/CDH1/CLDN1/CLDN3	24
CC	GO:0000315	organellar large ribosomal subunit	7/525	55/18678	0.000840381	0.00937738	0.00703223	MRPL47/MRPL13/MRPL42/MRPL14/MRPL9/MRPL12/MRPS30	7
CC	GO:0005762	mitochondrial large ribosomal subunit	7/525	55/18678	0.000840381	0.00937738	0.00703223	MRPL47/MRPL13/MRPL42/MRPL14/MRPL9/MRPL12/MRPS30	7
CC	GO:0016010	dystrophin-associated glycoprotein complex	4/525	16/18678	0.000858061	0.00937738	0.00703223	PGM5/SGCA/SGCE/KRT8	4
CC	GO:0090665	glycoprotein complex	4/525	16/18678	0.000858061	0.00937738	0.00703223	PGM5/SGCA/SGCE/KRT8	4
CC	GO:0032153	cell division site	7/525	57/18678	0.00104337	0.0108843	0.00816226	MASTL/ANLN/PLK4/RACGAP1/CEP55/KIF20A/MYLK	7
CC	GO:0032155	cell division site part	7/525	57/18678	0.00104337	0.0108843	0.00816226	MASTL/ANLN/PLK4/RACGAP1/CEP55/KIF20A/MYLK	7
CC	GO:0044449	contractile fiber part	14/525	192/18678	0.00109715	0.0111114	0.00833256	LMOD1/PGM5/SLC2A1/SYNPO2/MYH11/CASQ2/DES/MYL9/PDLIM3/CRYAB/FLNC/FBXL22/NEXN/KRT8	14
CC	GO:0016328	lateral plasma membrane	7/525	58/18678	0.00115834	0.0111114	0.00833256	GPSM2/CLDN7/GJB2/DSG2/CDH1/CLDN1/CLDN3	7
CC	GO:0044215	other organism	8/525	75/18678	0.00119453	0.0111114	0.00833256	KPNA2/NUP107/TOP2A/SCO1/RAN/NUP37/NUP160/LTF	8
CC	GO:0044216	other organism cell	8/525	75/18678	0.00119453	0.0111114	0.00833256	KPNA2/NUP107/TOP2A/SCO1/RAN/NUP37/NUP160/LTF	8
CC	GO:0044217	other organism part	8/525	75/18678	0.00119453	0.0111114	0.00833256	KPNA2/NUP107/TOP2A/SCO1/RAN/NUP37/NUP160/LTF	8
CC	GO:0000790	nuclear chromatin	19/525	309/18678	0.00125183	0.0111114	0.00833256	TIPIN/CDCA5/NCAPD3/CHAF1B/RAD51AP1/ASF1B/ACTL6A/UCHL5/RUVBL1/HMGB2/MSH6/EZH2/UHRF1/IPO4/H2AFZ/CBX7/RCC1/HNRNPC/MYOCD	19
CC	GO:0005643	nuclear pore	7/525	59/18678	0.00128301	0.0111114	0.00833256	MAD2L1/NUP107/NXT1/RAN/NUP37/NUP160/NUP62CL	7
CC	GO:0032432	actin filament bundle	7/525	59/18678	0.00128301	0.0111114	0.00833256	PGM5/FAM107A/SORBS1/SYNPO2/MYL9/MYLK/CRYAB	7
CC	GO:0045171	intercellular bridge	7/525	59/18678	0.00128301	0.0111114	0.00833256	TPX2/KIF23/CEP55/CDCA8/KIF4A/KIF20A/GSTM5	7
CC	GO:0000781	chromosome, telomeric region	12/525	156/18678	0.00154834	0.0131609	0.00986951	MCM4/MCM3/FEN1/CHEK1/MCM2/MCM6/EZH2/PTGES3/MCM7/MSH2/BLM/RECQL4	12
CC	GO:0101031	chaperone complex	4/525	19/18678	0.00170916	0.0142637	0.0106966	CCT4/PTGES3/STIP1/HSPB8	4
CC	GO:0005681	spliceosomal complex	12/525	160/18678	0.00191869	0.0157264	0.0117934	SNRPG/SNRPF/SNRPB/SYNCRIP/EIF4A3/PPIL1/SMNDC1/HNRNPF/TTF2/PRPF4/HNRNPC/USP39	12
CC	GO:0005721	pericentric heterochromatin	4/525	20/18678	0.00208944	0.0168255	0.0126177	HELLS/NCAPD3/INCENP/DNMT1	4
CC	GO:0071013	catalytic step 2 spliceosome	8/525	82/18678	0.00212792	0.0168399	0.0126285	SNRPG/SNRPF/SNRPB/SYNCRIP/EIF4A3/PPIL1/HNRNPF/HNRNPC	8
CC	GO:0031080	nuclear pore outer ring	3/525	10/18678	0.00228621	0.0177859	0.0133379	NUP107/NUP37/NUP160	3
CC	GO:0042383	sarcolemma	10/525	125/18678	0.00279827	0.0214068	0.0160532	PGM5/SLC2A1/DES/FLNC/ATP1A2/TGFB3/SGCA/SGCE/KRT8/POPDC2	10
CC	GO:0005614	interstitial matrix	3/525	11/18678	0.00307829	0.0224275	0.0168187	CCDC80/SMOC2/ABI3BP	3
CC	GO:0005652	nuclear lamina	3/525	11/18678	0.00307829	0.0224275	0.0168187	LMNB2/LMNB1/CASK	3
CC	GO:0005687	U4 snRNP	3/525	11/18678	0.00307829	0.0224275	0.0168187	SNRPG/SNRPF/SNRPB	3
CC	GO:0018995	host	7/525	69/18678	0.00319144	0.0225364	0.0169004	KPNA2/NUP107/TOP2A/SCO1/RAN/NUP37/NUP160	7
CC	GO:0043657	host cell	7/525	69/18678	0.00319144	0.0225364	0.0169004	KPNA2/NUP107/TOP2A/SCO1/RAN/NUP37/NUP160	7
CC	GO:0046540	U4/U6 x U5 tri-snRNP complex	5/525	37/18678	0.0035692	0.0244517	0.0183367	SNRPG/SNRPF/SNRPB/PRPF4/USP39	5
CC	GO:0097526	spliceosomal tri-snRNP complex	5/525	37/18678	0.0035692	0.0244517	0.0183367	SNRPG/SNRPF/SNRPB/PRPF4/USP39	5
CC	GO:0030017	sarcomere	12/525	174/18678	0.00382695	0.0258319	0.0193717	LMOD1/SLC2A1/SYNPO2/CASQ2/DES/MYL9/PDLIM3/CRYAB/FLNC/FBXL22/NEXN/KRT8	12
CC	GO:0034709	methylosome	3/525	12/18678	0.00401931	0.0264129	0.0198074	SNRPG/SNRPF/SNRPB	3
CC	GO:0005635	nuclear envelope	22/525	420/18678	0.00402811	0.0264129	0.0198074	MAD2L1/GTPBP4/RRM1/CENPF/LMNB2/DTL/LMNB1/NUP107/NXT1/RAN/NUP37/RCC1/NUP160/MRGPRF/NUP62CL/SEPHS1/PRICKLE2/DHCR7/ITPR1/MNS1/GCHFR/PTGDS	22
CC	GO:0032154	cleavage furrow	6/525	55/18678	0.00432738	0.0279756	0.0209793	MASTL/PLK4/RACGAP1/CEP55/KIF20A/MYLK	6
CC	GO:0001725	stress fiber	6/525	56/18678	0.00473415	0.0297668	0.0223225	PGM5/FAM107A/SORBS1/SYNPO2/MYL9/MYLK	6
CC	GO:0097517	contractile actin filament bundle	6/525	56/18678	0.00473415	0.0297668	0.0223225	PGM5/FAM107A/SORBS1/SYNPO2/MYL9/MYLK	6
CC	GO:0000800	lateral element	3/525	14/18678	0.00637789	0.0395602	0.0296667	BRCA1/INCENP/BLM	3
CC	GO:0090543	Flemming body	4/525	28/18678	0.00739619	0.0452647	0.0339446	RACGAP1/KIF23/CEP55/KIF14	4
CC	GO:0031011	Ino80 complex	3/525	15/18678	0.00780785	0.0465429	0.0349032	ACTL6A/UCHL5/RUVBL1	3
CC	GO:0033202	DNA helicase complex	3/525	15/18678	0.00780785	0.0465429	0.0349032	ACTL6A/UCHL5/RUVBL1	3
CC	GO:0000307	cyclin-dependent protein kinase holoenzyme complex	4/525	29/18678	0.00839251	0.0493867	0.0370358	CCNB1/CCNA2/CCNE2/CCNE1	4
MF	GO:0005201	extracellular matrix structural constituent	18/507	158/16969	1.20036e-06	0.000400544	0.000368834	PODN/MFAP4/FBLN5/FBLN1/OGN/DPT/SRPX/DCN/PRELP/IGFBP7/MMRN1/MGP/ABI3BP/FMOD/SPON1/EMILIN1/CILP/MFAP5	18
MF	GO:0008094	DNA-dependent ATPase activity	12/507	72/16969	1.33738e-06	0.000400544	0.000368834	MCM4/RFC4/POLQ/RFC3/RUVBL1/MCM6/TOP2A/MCM7/TTF2/BLM/RECQL4/CHTF18	12
MF	GO:0003684	damaged DNA binding	10/507	60/16969	1.02239e-05	0.00204137	0.00187976	BRCA1/FEN1/POLQ/RPA3/HMGB2/FANCG/MSH6/MSH2/BLM/RECQL4	10
MF	GO:0000217	DNA secondary structure binding	6/507	23/16969	4.52015e-05	0.00676892	0.00623305	HMGB2/MSH6/MSH2/HMGB3/BLM/RECQL4	6
MF	GO:0000400	four-way junction DNA binding	5/507	16/16969	7.75952e-05	0.0092959	0.00855997	HMGB2/MSH6/MSH2/HMGB3/BLM	5
MF	GO:0008026	ATP-dependent helicase activity	8/507	52/16969	0.000142214	0.0121695	0.0112061	MCM4/EIF4A3/RUVBL1/MCM6/MCM7/DDX21/BLM/RECQL4	8
MF	GO:0070035	purine NTP-dependent helicase activity	8/507	52/16969	0.000142214	0.0121695	0.0112061	MCM4/EIF4A3/RUVBL1/MCM6/MCM7/DDX21/BLM/RECQL4	8
MF	GO:0140097	catalytic activity, acting on DNA	14/507	152/16969	0.00018941	0.0141821	0.0130593	MCM4/NME1/EXO1/FEN1/POLQ/POLE3/RUVBL1/MCM6/TOP2A/PTGES3/MCM7/DNMT1/BLM/RECQL4	14
MF	GO:0004003	ATP-dependent DNA helicase activity	6/507	31/16969	0.000269136	0.0148383	0.0136636	MCM4/RUVBL1/MCM6/MCM7/BLM/RECQL4	6
MF	GO:0016887	ATPase activity	20/507	280/16969	0.000301837	0.0148383	0.0136636	MCM4/RFC4/ATAD2/POLQ/EIF4A3/RFC3/KIF14/RUVBL1/MCM6/TOP2A/MSH6/MCM7/TTF2/MSH2/DDX21/BLM/RECQL4/ABCA8/ATP1A2/CHTF18	20
MF	GO:0042623	ATPase activity, coupled	17/507	218/16969	0.000307441	0.0148383	0.0136636	MCM4/RFC4/POLQ/EIF4A3/RFC3/KIF14/RUVBL1/MCM6/TOP2A/MCM7/TTF2/DDX21/BLM/RECQL4/ABCA8/ATP1A2/CHTF18	17
MF	GO:0030021	extracellular matrix structural constituent conferring compression resistance	5/507	21/16969	0.000319427	0.0148383	0.0136636	PODN/OGN/DCN/PRELP/FMOD	5
MF	GO:0043142	single-stranded DNA-dependent ATPase activity	4/507	12/16969	0.000322032	0.0148383	0.0136636	RFC4/POLQ/RFC3/CHTF18	4
MF	GO:0003697	single-stranded DNA binding	10/507	90/16969	0.000348878	0.014927	0.0137453	MCM4/NME1/SMC2/RAD51AP1/RPA3/MCM6/HMGB2/MCM7/MSH2/BLM	10
MF	GO:0004386	helicase activity	12/507	128/16969	0.00045602	0.0182104	0.0167687	MCM4/HELLS/MCM3/MCM2/EIF4A3/RUVBL1/MCM6/MCM7/TTF2/DDX21/BLM/RECQL4	12
MF	GO:0015631	tubulin binding	18/507	252/16969	0.000595456	0.0222924	0.0205276	BIRC5/NME1/BRCA1/KIF2C/PLK1/RACGAP1/KIF23/PSRC1/KIF14/PRC1/SPAG5/MAP1B/EML1/CRYAB/BEX4/TTLL7/NDN/REEP1	18
MF	GO:0008536	Ran GTPase binding	5/507	28/16969	0.00129843	0.0457506	0.0421287	BIRC5/CSE1L/NXT1/IPO4/RCC1	5
MF	GO:0003678	DNA helicase activity	6/507	42/16969	0.00145286	0.0461277	0.0424759	MCM4/RUVBL1/MCM6/MCM7/BLM/RECQL4	6
MF	GO:0008017	microtubule binding	13/507	166/16969	0.00146563	0.0461277	0.0424759	BIRC5/KIF2C/PLK1/RACGAP1/KIF23/PSRC1/KIF14/PRC1/SPAG5/MAP1B/EML1/CRYAB/REEP1	13
MF	GO:0003682	chromatin binding	25/507	437/16969	0.00154016	0.0461277	0.0424759	CDT1/CKS2/CDCA5/UBE2T/CHAF1B/EXO1/SHMT2/CENPF/POLQ/VRK1/TFAM/ACTL6A/TOP2A/MSH6/EZH2/RAN/UHRF1/H2AFZ/GMNN/RCC1/DNMT1/MSH2/RBL1/HNRNPC/SOX9	25
