# Supplementary material for: Characterization of RNA modifications in gastric cancer to identify prognosis‐relevant gene signatures
Source: Cancer Med. 2022 May 30;12(1):879–97. doi: 10.1002/cam4.4861 (PMC9844604; doi:10.1002/cam4.4861)
Supplement: Supplementary file 8 — Supplementary Table 4 [file CAM4-12-879-s011.xlsx]

## Sheet: Sheet1
Supplementary Table 4. KEGG enrichment analysis of DEGs between cluster_1 and cluster_2
ID	Description	GeneRatio	BgRatio	pvalue	p.adjust	qvalue	geneID	Count
hsa04110	Cell cycle	28/271	124/8105	3.42343e-16	8.96938e-14	8.50452e-14	891/9232/4085/991/7272/4173/890/5347/4172/699/1111/4171/9133/6502/1871/4175/993/8697/9134/5885/4176/1870/9700/990/5933/1875/898/7043	28
hsa03030	DNA replication	12/271	36/8105	9.37655e-10	1.22833e-07	1.16467e-07	4173/5984/10535/4172/2237/4171/5557/54107/5983/6119/4175/4176	12
hsa04114	Oocyte meiosis	16/271	129/8105	5.59414e-06	0.000488555	0.000463234	891/9232/4085/991/5347/699/6790/9133/8697/9134/9700/196883/3479/898/5603/3708	16
hsa03430	Mismatch repair	6/271	23/8105	8.25739e-05	0.00540859	0.00512827	5984/9156/5983/6119/2956/4436	6
hsa04914	Progesterone-mediated oocyte maturation	12/271	100/8105	0.000116629	0.00611134	0.00579461	891/4085/890/5347/699/6790/9133/993/8697/196883/3479/5603	12
hsa04115	p53 signaling pathway	10/271	73/8105	0.000142952	0.00624224	0.00591871	891/1111/9133/6241/9134/51512/5366/3479/898/5268	10
hsa04218	Cellular senescence	15/271	156/8105	0.000216563	0.00810565	0.00768555	891/890/1111/9133/1871/2305/993/9134/1870/5933/1875/898/7043/5603/3708	15
hsa00670	One carbon pool by folate	5/271	20/8105	0.000413152	0.0135307	0.0128295	6472/10797/7298/471/1719	5
