# Supplementary material for: Characterization of RNA modifications in gastric cancer to identify prognosis‐relevant gene signatures
Source: Cancer Med. 2022 May 30;12(1):879–97. doi: 10.1002/cam4.4861 (PMC9844604; doi:10.1002/cam4.4861)
Supplement: Supplementary file 9 — Supplementary Table 5 [file CAM4-12-879-s004.xlsx]

## Sheet: Sheet1
Supplementary Table 5. DEGs between cluster_1 and cluster_2 (n = 56, |log FC|>1, adjusted P-value < 0.05)
ID	logFC	AveExpr	t	P.Value	adj.P.Val	B
CSTF2	-1.20635	8.25947	-42.7096	2.58518e-285	2.87679e-281	642.815
MCM10	-1.25552	7.22851	-38.3881	3.65669e-243	2.03458e-239	546.008
CCNB1	-1.24156	8.28416	-34.3722	1.14565e-204	4.2496e-201	457.588
NUSAP1	-1.03311	8.71924	-33.2838	2.05618e-194	5.72028e-191	434.036
NEK2	-1.20775	7.76276	-33.1303	5.64417e-193	1.25617e-189	430.732
PTTG1	-1.20585	9.91911	-32.6746	1.0229e-188	1.89714e-185	420.951
MAD2L1	-1.17814	7.97435	-32.6545	1.57438e-188	2.50282e-185	420.521
HMMR	-1.12297	8.248	-32.561	1.17105e-187	1.62892e-184	418.519
ASPM	-1.18187	7.58393	-32.5345	2.06745e-187	2.55628e-184	417.952
CDT1	-1.02639	7.93089	-32.4331	1.81663e-186	2.02154e-183	415.785
MND1	-1.00612	6.72691	-32.0327	9.47966e-183	9.58996e-180	407.246
CDC20	-1.35083	9.50185	-31.7293	6.08256e-180	5.64056e-177	400.798
STIL	-1.2158	8.62591	-31.3475	2.01208e-176	1.59931e-173	392.715
MASTL	-1.02493	7.18544	-30.8262	1.21498e-171	8.45016e-169	381.734
TTK	-1.1947	8.04302	-30.3559	2.35843e-167	1.45803e-164	371.885
CCNA2	-1.15049	8.49245	-30.0341	1.96319e-164	9.93019e-162	365.178
OIP5	-1.19074	7.83247	-29.8397	1.12358e-162	5.20967e-160	361.141
CENPN	-1.02087	7.64695	-29.3784	1.60487e-158	6.86886e-156	351.599
CENPH	-1.01138	7.07158	-28.9663	7.8241e-155	2.72083e-152	343.129
CKS2	-1.17545	10.0383	-28.687	2.41016e-152	7.88832e-150	337.414
NCAPG	-1.10407	7.90533	-28.6267	8.26945e-152	2.48709e-149	336.184
PBK	-1.17806	8.17342	-28.5605	3.20024e-151	9.37166e-149	334.835
TPX2	-1.17101	8.34393	-28.438	3.89923e-150	1.11258e-147	332.341
KIF15	-1.12443	7.66911	-27.8941	2.43989e-145	5.90241e-143	321.326
TRIP13	-1.21046	8.19334	-27.879	3.31523e-145	7.84933e-143	321.02
ANLN	-1.04579	8.14644	-27.8135	1.24577e-144	2.8881e-142	319.7
CDCA5	-1.16077	8.43253	-27.7029	1.1591e-143	2.5797e-141	317.475
UBE2T	-1.08588	8.43296	-27.4853	9.24767e-142	1.87106e-139	313.108
CEP55	-1.04499	8.4823	-26.0366	2.78686e-129	3.48452e-127	284.452
HJURP	-1.03949	7.83544	-25.4179	4.70419e-124	4.75893e-122	272.449
UBE2C	-1.01858	9.38194	-24.6015	2.95211e-117	2.54659e-115	256.842
CKAP2L	-1.00379	7.52528	-24.4843	2.73078e-116	2.3197e-114	254.623
ZNF165	-1.004	7.6234	-24.4409	6.22141e-116	5.0168e-114	253.802
RRM2	-1.03466	9.01742	-23.9175	1.18301e-111	8.43881e-110	243.978
TOP2A	-1.04243	8.9388	-23.1655	1.3511e-105	7.79018e-104	230.072
GGH	-1.11477	8.76927	-22.9008	1.72123e-103	9.12087e-102	225.24
LMOD1	1.07683	8.13322	22.7497	2.70036e-102	1.35359e-100	222.495
PGM5	1.0208	7.05932	22.7189	4.72193e-102	2.33536e-100	221.938
FHL1	1.2283	8.31795	22.1252	2.09965e-97	8.65367e-96	211.27
MFAP4	1.03017	9.61759	21.4137	6.19486e-92	2.2166e-90	198.716
MMP12	-1.56236	9.06697	-20.9355	2.54548e-88	8.25835e-87	190.423
SLIT2	1.04143	7.61723	20.6626	2.78354e-86	8.53312e-85	185.745
TMEM100	1.08761	7.0444	20.51	3.77114e-85	1.10145e-83	183.147
MRGPRF	1.107	7.47306	19.8326	3.44102e-80	8.70266e-79	171.767
MAMDC2	1.13293	6.39853	19.8061	5.35041e-80	1.34098e-78	171.327
PLN	1.10104	6.85891	19.7764	8.77462e-80	2.18443e-78	170.834
CNN1	1.39336	9.56809	19.454	1.81705e-77	4.25687e-76	165.521
OGN	1.37495	6.89829	19.3155	1.76652e-76	3.93157e-75	163.255
C2orf40	1.56222	7.58384	18.5222	6.42439e-71	1.21583e-69	150.5
MYH11	1.04349	9.48293	18.1663	1.77194e-68	3.09063e-67	144.903
SRPX	1.03089	7.77421	18.0557	1.00118e-67	1.70614e-66	143.178
DES	1.07994	7.69427	17.9588	4.53254e-67	7.50567e-66	141.675
C7	1.01025	7.25311	15.815	3.11525e-53	3.24897e-52	109.957
MMP3	-1.1709	8.6722	-14.6112	4.64131e-46	3.72375e-45	93.5276
APOD	1.05991	9.10471	13.9003	4.88355e-42	3.40716e-41	84.3205
THBS4	1.05079	8.23262	13.7032	5.95331e-41	3.99328e-40	81.8352
