# Supplementary material for: Characterization of RNA modifications in gastric cancer to identify prognosis‐relevant gene signatures
Source: Cancer Med. 2022 May 30;12(1):879–97. doi: 10.1002/cam4.4861 (PMC9844604; doi:10.1002/cam4.4861)
Supplement: Supplementary file 10 — Supplementary Table 6 [file CAM4-12-879-s006.xlsx]

## Sheet: Sheet1
Supplementary Table 6. Univariate Cox regression analysis (adjusted P-value < 0.001, n = 41)
id	HR	HR.95L	HR.95H	adj.P.Val
MCM10	0.868698	0.807914	0.934055	0.00014284
CCNB1	0.857274	0.802223	0.916104	5.42679e-06
NUSAP1	0.852945	0.790418	0.920419	4.22533e-05
NEK2	0.870731	0.813884	0.931548	5.85976e-05
PTTG1	0.890257	0.834115	0.950178	0.00046932
MAD2L1	0.851718	0.794626	0.912912	5.79257e-06
HMMR	0.868639	0.808271	0.933515	0.000127111
CDT1	0.819872	0.760857	0.883464	1.87964e-07
MND1	0.79842	0.735215	0.867058	8.79276e-08
STIL	0.889041	0.83335	0.948453	0.000366014
TTK	0.870486	0.815591	0.929076	2.99988e-05
CCNA2	0.879587	0.824617	0.938222	9.75074e-05
OIP5	0.873276	0.818154	0.932112	4.63628e-05
CENPN	0.851135	0.790147	0.916829	2.14715e-05
CENPH	0.858549	0.795712	0.926349	8.39791e-05
CKS2	0.877753	0.825605	0.933195	3.01279e-05
NCAPG	0.828293	0.774864	0.885406	3.06877e-08
PBK	0.856067	0.802971	0.912675	1.9653e-06
KIF15	0.871463	0.81692	0.929648	3.01744e-05
UBE2T	0.88781	0.829958	0.949694	0.00053757
CEP55	0.890178	0.833708	0.950473	0.000503247
HJURP	0.88953	0.832618	0.950331	0.000520161
RRM2	0.850896	0.801018	0.90388	1.61514e-07
LMOD1	1.18468	1.12182	1.25106	1.10966e-09
PGM5	1.15301	1.08519	1.22508	4.1684e-06
FHL1	1.15343	1.09903	1.21052	6.98665e-09
MFAP4	1.19812	1.12543	1.2755	1.51001e-08
MMP12	0.891705	0.857901	0.926841	6.1367e-09
SLIT2	1.21931	1.15341	1.28898	2.66943e-12
MRGPRF	1.13499	1.0821	1.19046	1.98517e-07
MAMDC2	1.1236	1.07173	1.17797	1.34554e-06
PLN	1.14284	1.0897	1.19857	3.88646e-08
CNN1	1.16441	1.11908	1.21158	5.78797e-14
OGN	1.11257	1.06989	1.15694	9.03209e-08
C2orf40	1.10408	1.06816	1.14121	4.44551e-09
MYH11	1.20535	1.14409	1.26988	2.24278e-12
SRPX	1.14003	1.08689	1.19576	7.3999e-08
DES	1.19675	1.14148	1.25469	9.65143e-14
C7	1.16432	1.11274	1.21829	4.66259e-11
APOD	1.1612	1.11521	1.20909	4.21658e-13
THBS4	1.19813	1.15377	1.24419	5.92833e-21
