# Supplementary material for: Characterization of RNA modifications in gastric cancer to identify prognosis‐relevant gene signatures
Source: Cancer Med. 2022 May 30;12(1):879–97. doi: 10.1002/cam4.4861 (PMC9844604; doi:10.1002/cam4.4861)
Supplement: Supplementary file 11 — Supplementary Table 7 [file CAM4-12-879-s002.xlsx]

## Sheet: Sheet1
Supplementary Table 7. Construction and external validation of RMscore model
Construction Cohort				Validation Cohort 1 of GEO				Validation Cohort 2 of GEO				Validation Cohort 3 of GEO				Validation Cohort 4 of GEO				Validation Cohort 5 of TCGA				Validation Cohort 6 of CRC
ID	RMscore	Dataset		ID	RMscore	Dataset		ID	RMscore	Dataset		ID	RMscore	Dataset		ID	RMscore	Dataset		ID	RMscore	Dataset		ID	RMscore	Dataset
GSM1523727	2.80845	GSE62254		GSM387788	-4.00339	GSE15460		GSM644519	-3.46576	GSE26253		GSM662374	-6.0621	GSE26942		GSM2235556	-5.48097	GSE84437		TCGA-BR-8588	-0.468988	TCGA-STAD		GSM358341	0.0134945	GSE14333
GSM1523728	2.13852	GSE62254		GSM387789	-6.04777	GSE15460		GSM644520	6.33651	GSE26253		GSM662376	8.66735	GSE26942		GSM2235557	-11.7745	GSE84437		TCGA-VQ-A8DU	2.3915	TCGA-STAD		GSM358342	0.242735	GSE14333
GSM1523729	-1.67524	GSE62254		GSM387790	5.69062	GSE15460		GSM644521	4.20422	GSE26253		GSM662377	-2.78489	GSE26942		GSM2235558	-12.5015	GSE84437		TCGA-HU-A4G9	2.80956	TCGA-STAD		GSM358343	-2.93528	GSE14333
GSM1523744	3.60764	GSE62254		GSM387791	4.84269	GSE15460		GSM644522	2.75734	GSE26253		GSM662378	-5.72263	GSE26942		GSM2235559	-11.8704	GSE84437		TCGA-CD-A4MG	1.62307	TCGA-STAD		GSM358344	-2.90231	GSE14333
GSM1523745	3.39912	GSE62254		GSM387792	-0.90996	GSE15460		GSM644523	-1.94602	GSE26253		GSM662382	5.61785	GSE26942		GSM2235560	-7.98097	GSE84437		TCGA-HU-8602	26.2186	TCGA-STAD		GSM358345	-2.41948	GSE14333
GSM1523746	1.40971	GSE62254		GSM387793	-2.17178	GSE15460		GSM644524	-7.92313	GSE26253		GSM662385	-3.76899	GSE26942		GSM2235561	-5.39109	GSE84437		TCGA-VQ-A91S	2.74772	TCGA-STAD		GSM358346	3.94989	GSE14333
GSM1523747	5.15852	GSE62254		GSM387794	-10.6676	GSE15460		GSM644525	-10.6651	GSE26253		GSM662386	-1.49947	GSE26942		GSM2235562	-1.21408	GSE84437		TCGA-HU-A4GY	0.430492	TCGA-STAD		GSM358347	-2.16534	GSE14333
GSM1523748	-4.87836	GSE62254		GSM387795	-10.3966	GSE15460		GSM644526	-1.40777	GSE26253		GSM662389	-4.67002	GSE26942		GSM2235563	-2.64278	GSE84437		TCGA-BR-8365	-19.5156	TCGA-STAD		GSM358348	-1.77205	GSE14333
GSM1523765	4.56054	GSE62254		GSM387796	6.63368	GSE15460		GSM644527	2.55051	GSE26253		GSM662390	9.84663	GSE26942		GSM2235564	2.33861	GSE84437		TCGA-D7-5578	-1.42444	TCGA-STAD		GSM358349	-7.30382	GSE14333
GSM1523768	-3.06371	GSE62254		GSM387797	6.49342	GSE15460		GSM644528	-1.07136	GSE26253		GSM662394	5.24722	GSE26942		GSM2235565	-12.5285	GSE84437		TCGA-BR-8682	-4.75561	TCGA-STAD		GSM358350	-1.62311	GSE14333
GSM1523769	-2.315	GSE62254		GSM387798	1.93755	GSE15460		GSM644529	4.92636	GSE26253		GSM662395	-4.6685	GSE26942		GSM2235566	-3.98226	GSE84437		TCGA-CG-4465	5.75565	TCGA-STAD		GSM358351	-7.50603	GSE14333
GSM1523770	4.88342	GSE62254		GSM387799	6.34797	GSE15460		GSM644530	-3.86257	GSE26253		GSM662396	6.82917	GSE26942		GSM2235567	-5.37234	GSE84437		TCGA-CG-5720	1.53501	TCGA-STAD		GSM358352	-4.70006	GSE14333
GSM1523771	-17.6044	GSE62254		GSM387800	3.8303	GSE15460		GSM644531	-0.55329	GSE26253		GSM662397	4.47526	GSE26942		GSM2235568	-4.33388	GSE84437		TCGA-D7-6524	-1.21969	TCGA-STAD		GSM358353	-0.613694	GSE14333
GSM1523772	-13.4609	GSE62254		GSM387801	7.63878	GSE15460		GSM644532	7.75361	GSE26253		GSM662398	-6.16464	GSE26942		GSM2235569	2.86066	GSE84437		TCGA-CD-A486	3.03066	TCGA-STAD		GSM358354	-4.69041	GSE14333
GSM1523773	-16.1229	GSE62254		GSM387802	6.25017	GSE15460		GSM644533	-1.35806	GSE26253		GSM662399	6.13388	GSE26942		GSM2235570	-3.69485	GSE84437		TCGA-CG-5716	0.432032	TCGA-STAD		GSM358355	-3.5609	GSE14333
GSM1523774	-12.7689	GSE62254		GSM387803	7.60001	GSE15460		GSM644534	7.44613	GSE26253		GSM662400	3.04983	GSE26942		GSM2235571	-0.896512	GSE84437		TCGA-RD-A7BT	1.11675	TCGA-STAD		GSM358356	-4.44704	GSE14333
GSM1523775	2.79109	GSE62254		GSM387804	-10.9108	GSE15460		GSM644535	0.478458	GSE26253		GSM662401	5.16976	GSE26942		GSM2235572	-8.76798	GSE84437		TCGA-IN-A7NT	1.44358	TCGA-STAD		GSM358357	-1.87191	GSE14333
GSM1523776	3.82306	GSE62254		GSM387805	9.23959	GSE15460		GSM644536	3.68767	GSE26253		GSM662403	5.22906	GSE26942		GSM2235573	-8.18148	GSE84437		TCGA-BR-8296	0.437965	TCGA-STAD		GSM358358	0.789711	GSE14333
GSM1523777	2.37812	GSE62254		GSM387806	-0.774126	GSE15460		GSM644537	2.7486	GSE26253		GSM662404	3.82951	GSE26942		GSM2235574	-5.87046	GSE84437		TCGA-BR-4187	-3.52035	TCGA-STAD		GSM358359	6.89412	GSE14333
GSM1523778	-2.88718	GSE62254		GSM387807	6.80803	GSE15460		GSM644538	4.92581	GSE26253		GSM662405	4.09896	GSE26942		GSM2235575	-2.59551	GSE84437		TCGA-VQ-A91K	-0.769339	TCGA-STAD		GSM358360	-3.80738	GSE14333
GSM1523779	1.4862	GSE62254		GSM387808	7.05783	GSE15460		GSM644539	-5.87269	GSE26253		GSM662406	-2.53127	GSE26942		GSM2235576	-1.67949	GSE84437		TCGA-IN-A6RL	1.42028	TCGA-STAD		GSM358361	-8.17037	GSE14333
GSM1523780	1.26443	GSE62254		GSM387809	7.0855	GSE15460		GSM644540	8.42733	GSE26253		GSM662407	3.86442	GSE26942		GSM2235577	-7.03659	GSE84437		TCGA-MX-A5UJ	-1.4676	TCGA-STAD		GSM358362	-4.08182	GSE14333
GSM1523781	1.08217	GSE62254		GSM387810	5.34802	GSE15460		GSM644541	-4.29092	GSE26253		GSM662408	5.77827	GSE26942		GSM2235578	-0.0254115	GSE84437		TCGA-BR-8286	3.50363	TCGA-STAD		GSM358363	-0.842147	GSE14333
GSM1523782	4.02074	GSE62254		GSM387811	5.58886	GSE15460		GSM644542	1.57425	GSE26253		GSM662409	2.89051	GSE26942		GSM2235579	-2.82685	GSE84437		TCGA-R5-A7ZF	-0.407484	TCGA-STAD		GSM358364	2.36931	GSE14333
GSM1523783	0.387257	GSE62254		GSM387812	-1.33706	GSE15460		GSM644543	4.71595	GSE26253		GSM662410	5.98042	GSE26942		GSM2235580	-8.32103	GSE84437		TCGA-VQ-A8E7	1.52744	TCGA-STAD		GSM358365	-1.61149	GSE14333
GSM1523784	-1.91108	GSE62254		GSM387813	8.38788	GSE15460		GSM644544	-2.40538	GSE26253		GSM662411	-0.894125	GSE26942		GSM2235582	-9.22421	GSE84437		TCGA-CG-4436	7.55531	TCGA-STAD		GSM358366	0.509176	GSE14333
GSM1523785	-1.80374	GSE62254		GSM387814	-4.47516	GSE15460		GSM644545	1.34172	GSE26253		GSM662412	0.679175	GSE26942		GSM2235584	-6.03194	GSE84437		TCGA-D7-6520	1.16324	TCGA-STAD		GSM358367	-0.511421	GSE14333
GSM1523786	-3.93602	GSE62254		GSM387815	1.66306	GSE15460		GSM644546	-4.68398	GSE26253		GSM662413	-2.29544	GSE26942		GSM2235585	-6.68437	GSE84437		TCGA-BR-4368	-0.503853	TCGA-STAD		GSM358368	-1.21536	GSE14333
GSM1523787	4.71553	GSE62254		GSM387816	-7.16231	GSE15460		GSM644547	0.37565	GSE26253		GSM662414	2.75144	GSE26942		GSM2235586	-6.5696	GSE84437		TCGA-BR-8676	2.22537	TCGA-STAD		GSM358369	1.08244	GSE14333
GSM1523788	-8.02584	GSE62254		GSM387817	-0.14941	GSE15460		GSM644548	8.48908	GSE26253		GSM662415	6.98922	GSE26942		GSM2235587	-3.05197	GSE84437		TCGA-BR-6457	-6.72406	TCGA-STAD		GSM358370	-12.1546	GSE14333
GSM1523789	-0.420737	GSE62254		GSM387818	3.11371	GSE15460		GSM644549	7.56517	GSE26253		GSM662416	4.20949	GSE26942		GSM2235588	-10.5	GSE84437		TCGA-D7-A747	-16.7187	TCGA-STAD		GSM358371	-5.41675	GSE14333
GSM1523790	2.93862	GSE62254		GSM387819	-4.90595	GSE15460		GSM644550	-3.47746	GSE26253		GSM662417	-5.96587	GSE26942		GSM2235589	1.16593	GSE84437		TCGA-CG-4304	1.3703	TCGA-STAD		GSM358372	-6.33569	GSE14333
GSM1523791	4.10403	GSE62254		GSM387820	2.00429	GSE15460		GSM644551	7.25617	GSE26253		GSM662418	6.55836	GSE26942		GSM2235593	0.715775	GSE84437		TCGA-BR-A44U	0.953612	TCGA-STAD		GSM358373	-6.31411	GSE14333
GSM1523792	2.01556	GSE62254		GSM387821	-2.96174	GSE15460		GSM644552	-1.72194	GSE26253		GSM662419	2.90914	GSE26942		GSM2235595	-9.23518	GSE84437		TCGA-KB-A93G	1.53444	TCGA-STAD		GSM358374	-0.925232	GSE14333
GSM1523793	2.46138	GSE62254		GSM387822	5.16574	GSE15460		GSM644553	-0.0294804	GSE26253		GSM662420	-0.563936	GSE26942		GSM2235596	-3.6871	GSE84437		TCGA-BR-8367	0.318705	TCGA-STAD		GSM358375	-5.17989	GSE14333
GSM1523794	3.28116	GSE62254		GSM387823	-0.137794	GSE15460		GSM644554	5.23382	GSE26253		GSM662421	2.12257	GSE26942		GSM2235597	2.94492	GSE84437		TCGA-D7-A6F2	0.680916	TCGA-STAD		GSM358376	-4.43921	GSE14333
GSM1523795	3.07185	GSE62254		GSM387824	-9.84303	GSE15460		GSM644555	12.0144	GSE26253		GSM662422	-5.43066	GSE26942		GSM2235598	-10.7322	GSE84437		TCGA-D7-6521	-0.694716	TCGA-STAD		GSM358377	-8.05739	GSE14333
GSM1523796	-6.43072	GSE62254		GSM387825	-1.90635	GSE15460		GSM644556	9.66623	GSE26253		GSM662423	4.57535	GSE26942		GSM2235599	-3.7412	GSE84437		TCGA-BR-6454	-0.348579	TCGA-STAD		GSM358378	-7.29781	GSE14333
GSM1523797	2.40142	GSE62254		GSM387826	-11.3722	GSE15460		GSM644557	0.832134	GSE26253		GSM662424	-12.7809	GSE26942		GSM2235600	-3.2395	GSE84437		TCGA-CG-4466	3.74491	TCGA-STAD		GSM358379	-5.97263	GSE14333
GSM1523798	-1.79745	GSE62254		GSM387827	-8.56322	GSE15460		GSM644558	7.69486	GSE26253		GSM662425	-0.725232	GSE26942		GSM2235601	-9.52377	GSE84437		TCGA-CD-8524	1.03839	TCGA-STAD		GSM358380	-3.78085	GSE14333
GSM1523799	2.27658	GSE62254		GSM387828	7.41164	GSE15460		GSM644559	10.824	GSE26253		GSM662426	-2.80052	GSE26942		GSM2235602	-11.0271	GSE84437		TCGA-BR-7723	4.09022	TCGA-STAD		GSM358381	-4.56321	GSE14333
GSM1523800	6.05753	GSE62254		GSM387829	-3.96896	GSE15460		GSM644560	4.14897	GSE26253		GSM662427	4.72412	GSE26942		GSM2235603	-0.520475	GSE84437		TCGA-VQ-A91X	1.37973	TCGA-STAD		GSM358382	-1.27744	GSE14333
GSM1523801	4.93109	GSE62254		GSM387830	-3.19209	GSE15460		GSM644561	1.54345	GSE26253		GSM662428	-1.91062	GSE26942		GSM2235604	1.1372	GSE84437		TCGA-BR-6801	-1.8957	TCGA-STAD		GSM358383	2.90743	GSE14333
GSM1523802	2.70996	GSE62254		GSM387831	7.26349	GSE15460		GSM644562	2.00087	GSE26253		GSM662429	6.4096	GSE26942		GSM2235605	-6.4378	GSE84437		TCGA-IN-A6RN	1.11401	TCGA-STAD		GSM358384	12.4911	GSE14333
GSM1523803	3.22128	GSE62254		GSM387832	-7.81956	GSE15460		GSM644563	2.34572	GSE26253		GSM662430	-2.92204	GSE26942		GSM2235606	-9.36189	GSE84437		TCGA-VQ-A928	1.69618	TCGA-STAD		GSM358385	3.16699	GSE14333
GSM1523804	-0.872148	GSE62254		GSM387833	0.394931	GSE15460		GSM644564	2.04743	GSE26253		GSM662431	1.44384	GSE26942		GSM2235607	-4.69389	GSE84437		TCGA-BR-7958	-0.107826	TCGA-STAD		GSM358386	17.0656	GSE14333
GSM1523805	-2.01449	GSE62254		GSM387834	-8.25656	GSE15460		GSM644565	3.63279	GSE26253		GSM662432	4.21949	GSE26942		GSM2235608	3.53519	GSE84437		TCGA-CG-4305	3.47771	TCGA-STAD		GSM358387	-2.14461	GSE14333
GSM1523806	0.423107	GSE62254		GSM387835	5.37964	GSE15460		GSM644566	0.665804	GSE26253		GSM662433	8.59461	GSE26942		GSM2235609	-6.65733	GSE84437		TCGA-CD-A48C	2.47163	TCGA-STAD		GSM358388	-2.32399	GSE14333
GSM1523807	1.14307	GSE62254		GSM387836	-6.52778	GSE15460		GSM644567	2.84106	GSE26253		GSM662434	9.45685	GSE26942		GSM2235610	-10.1442	GSE84437		TCGA-HU-A4GX	0.0248156	TCGA-STAD		GSM358389	5.79673	GSE14333
GSM1523808	-3.41532	GSE62254		GSM387837	-7.11016	GSE15460		GSM644568	10.1402	GSE26253		GSM662435	7.01586	GSE26942		GSM2235611	-7.77484	GSE84437		TCGA-BR-8382	1.45906	TCGA-STAD		GSM358390	3.0248	GSE14333
GSM1523809	3.58375	GSE62254		GSM387838	-11.6031	GSE15460		GSM644569	1.24884	GSE26253		GSM662436	2.8517	GSE26942		GSM2235612	-12.931	GSE84437		TCGA-IN-AB1V	-0.662974	TCGA-STAD		GSM358391	-6.78391	GSE14333
GSM1523810	2.97043	GSE62254		GSM387839	4.99801	GSE15460		GSM644570	3.0093	GSE26253		GSM662437	-15.7437	GSE26942		GSM2235613	4.20011	GSE84437		TCGA-CD-8532	-0.592932	TCGA-STAD		GSM358392	2.4601	GSE14333
GSM1523811	1.12626	GSE62254		GSM387840	-11.8228	GSE15460		GSM644571	0.729369	GSE26253		GSM662438	-2.79126	GSE26942		GSM2235614	-0.634268	GSE84437		TCGA-IN-8663	1.81444	TCGA-STAD		GSM358393	2.5495	GSE14333
GSM1523812	-0.424496	GSE62254		GSM387841	-6.38557	GSE15460		GSM644572	-3.9025	GSE26253		GSM662439	1.83093	GSE26942		GSM2235615	-4.40889	GSE84437		TCGA-VQ-A91D	1.41958	TCGA-STAD		GSM358394	4.51102	GSE14333
GSM1523813	-1.362	GSE62254		GSM387842	-4.12291	GSE15460		GSM644573	0.615538	GSE26253		GSM662440	6.4833	GSE26942		GSM2235616	-5.34781	GSE84437		TCGA-KB-A6F7	5.62571	TCGA-STAD		GSM358395	0.651366	GSE14333
GSM1523814	4.656	GSE62254		GSM387843	4.22263	GSE15460		GSM644574	-4.75569	GSE26253		GSM662441	-9.89464	GSE26942		GSM2235617	1.39889	GSE84437		TCGA-VQ-A91V	1.59165	TCGA-STAD		GSM358396	-0.621668	GSE14333
GSM1523815	-1.7646	GSE62254		GSM387844	4.49338	GSE15460		GSM644575	4.47142	GSE26253		GSM662442	5.02827	GSE26942		GSM2235618	-2.7492	GSE84437		TCGA-VQ-A8PM	0.531277	TCGA-STAD		GSM358397	1.91441	GSE14333
GSM1523816	4.34226	GSE62254		GSM387845	-3.33051	GSE15460		GSM644576	1.36557	GSE26253		GSM662443	0.865777	GSE26942		GSM2235619	-0.687804	GSE84437		TCGA-CD-8529	-0.599982	TCGA-STAD		GSM358398	-6.51125	GSE14333
GSM1523817	3.32268	GSE62254		GSM387846	5.35529	GSE15460		GSM644577	6.97822	GSE26253		GSM662444	-0.0292401	GSE26942		GSM2235620	-4.66482	GSE84437		TCGA-CG-4460	3.98523	TCGA-STAD		GSM358399	3.31805	GSE14333
GSM1523818	3.39353	GSE62254		GSM387847	-8.92505	GSE15460		GSM644578	5.48736	GSE26253		GSM662445	7.68794	GSE26942		GSM2235621	0.648685	GSE84437		TCGA-BR-A4J9	-25.6157	TCGA-STAD		GSM358400	0.132428	GSE14333
GSM1523819	2.08789	GSE62254		GSM387848	-3.00502	GSE15460		GSM644579	2.53817	GSE26253		GSM662446	-9.42445	GSE26942		GSM2235622	-10.7559	GSE84437		TCGA-B7-A5TJ	0.602359	TCGA-STAD		GSM358401	-5.61167	GSE14333
GSM1523820	4.38859	GSE62254		GSM387849	-4.40886	GSE15460		GSM644580	3.10335	GSE26253		GSM662447	-0.68222	GSE26942		GSM2235623	2.99181	GSE84437		TCGA-IN-A6RS	3.36822	TCGA-STAD		GSM358402	1.05804	GSE14333
GSM1523821	3.67213	GSE62254		GSM387850	-9.42411	GSE15460		GSM644581	0.988594	GSE26253		GSM662448	7.37391	GSE26942		GSM2235624	1.47403	GSE84437		TCGA-D7-A6EZ	1.82962	TCGA-STAD		GSM358403	5.3898	GSE14333
GSM1523822	3.00115	GSE62254		GSM387851	-8.62467	GSE15460		GSM644582	1.29721	GSE26253		GSM662449	-6.50889	GSE26942		GSM2235625	-11.0175	GSE84437		TCGA-BR-7717	-0.526574	TCGA-STAD		GSM358404	3.15252	GSE14333
GSM1523823	4.57551	GSE62254		GSM387852	-3.45642	GSE15460		GSM644583	-0.364314	GSE26253		GSM662450	5.15763	GSE26942		GSM2235626	-7.83056	GSE84437		TCGA-CD-8527	-0.321696	TCGA-STAD		GSM358405	9.99309	GSE14333
GSM1523824	4.04636	GSE62254		GSM387853	-11.1329	GSE15460		GSM644584	-8.14335	GSE26253		GSM662451	8.29263	GSE26942		GSM2235627	-2.18984	GSE84437		TCGA-IN-A6RR	0.516602	TCGA-STAD		GSM358406	0.158483	GSE14333
GSM1523825	3.60346	GSE62254		GSM387854	-0.96192	GSE15460		GSM644585	4.63536	GSE26253		GSM662452	4.45193	GSE26942		GSM2235628	-8.40418	GSE84437		TCGA-BR-6452	2.57155	TCGA-STAD		GSM358407	2.81338	GSE14333
GSM1523826	-1.04038	GSE62254		GSM387855	5.89905	GSE15460		GSM644586	4.78154	GSE26253		GSM662453	-14.7438	GSE26942		GSM2235629	-5.48891	GSE84437		TCGA-BR-8592	-18.1021	TCGA-STAD		GSM358408	0.601488	GSE14333
GSM1523827	-2.96027	GSE62254		GSM387856	2.94917	GSE15460		GSM644587	-4.86494	GSE26253		GSM662454	5.03449	GSE26942		GSM2235630	-13.2438	GSE84437		TCGA-D7-8573	0.829498	TCGA-STAD		GSM358409	5.95074	GSE14333
GSM1523828	-3.39694	GSE62254		GSM387857	-8.75411	GSE15460		GSM644588	1.65377	GSE26253		GSM662455	6.3431	GSE26942		GSM2235631	-7.477	GSE84437		TCGA-D7-A6F0	4.12169	TCGA-STAD		GSM358410	-4.98556	GSE14333
GSM1523829	1.90754	GSE62254		GSM387858	0.941769	GSE15460		GSM644589	1.8658	GSE26253		GSM662456	-5.24611	GSE26942		GSM2235632	-0.254679	GSE84437		TCGA-FP-A8CX	1.09301	TCGA-STAD		GSM358411	0.733706	GSE14333
GSM1523830	5.4236	GSE62254		GSM387859	0.603314	GSE15460		GSM644590	4.49119	GSE26253		GSM662457	2.17271	GSE26942		GSM2235633	-10.8085	GSE84437		TCGA-D7-8570	1.78398	TCGA-STAD		GSM358412	-3.04504	GSE14333
GSM1523831	2.76361	GSE62254		GSM387860	-1.9231	GSE15460		GSM644591	-3.19397	GSE26253		GSM662458	1.69575	GSE26942		GSM2235634	-3.61353	GSE84437		TCGA-BR-6453	0.581778	TCGA-STAD		GSM358413	-0.372237	GSE14333
GSM1523832	0.51026	GSE62254		GSM387861	5.0535	GSE15460		GSM644592	3.60627	GSE26253		GSM662459	-1.956	GSE26942		GSM2235635	2.7767	GSE84437		TCGA-HU-A4GP	2.76871	TCGA-STAD		GSM358414	-0.144164	GSE14333
GSM1523833	4.07522	GSE62254		GSM387862	-8.58835	GSE15460		GSM644593	2.46215	GSE26253		GSM662460	5.61844	GSE26942		GSM2235636	-14.4004	GSE84437		TCGA-HU-A4H8	2.05312	TCGA-STAD		GSM358415	-2.5334	GSE14333
GSM1523834	-2.85512	GSE62254		GSM387863	-6.88172	GSE15460		GSM644594	-2.58936	GSE26253		GSM662461	-5.85958	GSE26942		GSM2235637	0.309639	GSE84437		TCGA-VQ-A8E3	1.88247	TCGA-STAD		GSM358416	11.433	GSE14333
GSM1523835	-5.70605	GSE62254		GSM387864	2.04503	GSE15460		GSM644595	1.17591	GSE26253		GSM662462	0.775071	GSE26942		GSM2235695	5.69429	GSE84437		TCGA-KB-A93H	2.26228	TCGA-STAD		GSM358417	7.17759	GSE14333
GSM1523836	0.986592	GSE62254		GSM387865	-2.90948	GSE15460		GSM644596	-0.874325	GSE26253		GSM662463	-0.839316	GSE26942		GSM2235696	10.3816	GSE84437		TCGA-CG-4476	1.5138	TCGA-STAD		GSM358418	-10.5562	GSE14333
GSM1523837	3.31785	GSE62254		GSM387866	-6.06815	GSE15460		GSM644597	0.737802	GSE26253		GSM662464	-1.10551	GSE26942		GSM2235697	7.9821	GSE84437		TCGA-BR-8297	-22.0147	TCGA-STAD		GSM358419	5.80534	GSE14333
GSM1523838	3.3814	GSE62254		GSM387867	1.08642	GSE15460		GSM644598	-5.46791	GSE26253		GSM662465	4.9585	GSE26942		GSM2235698	3.45861	GSE84437		TCGA-HU-A4GF	2.97479	TCGA-STAD		GSM358420	-7.8672	GSE14333
GSM1523839	1.76784	GSE62254		GSM387868	-5.30222	GSE15460		GSM644599	2.99188	GSE26253		GSM662466	0.886427	GSE26942		GSM2235699	3.30541	GSE84437		TCGA-HU-A4GT	2.14146	TCGA-STAD		GSM358421	5.0654	GSE14333
GSM1523840	3.46708	GSE62254		GSM387869	-8.17351	GSE15460		GSM644600	-3.42951	GSE26253		GSM662467	7.80791	GSE26942		GSM2235700	3.46185	GSE84437		TCGA-VQ-A91A	4.45568	TCGA-STAD		GSM358422	-8.6637	GSE14333
GSM1523841	3.25355	GSE62254		GSM387870	-4.13609	GSE15460		GSM644601	1.44732	GSE26253		GSM662468	-0.940251	GSE26942		GSM2235701	7.91619	GSE84437		TCGA-VQ-A8PX	2.78695	TCGA-STAD		GSM358423	-5.7815	GSE14333
GSM1523842	0.165374	GSE62254		GSM387871	-0.0815963	GSE15460		GSM644602	0.281284	GSE26253		GSM662469	6.09677	GSE26942		GSM2235702	-2.12215	GSE84437		TCGA-IN-A7NR	-0.448792	TCGA-STAD		GSM358424	-9.75459	GSE14333
GSM1523843	-2.07266	GSE62254		GSM387872	-0.60241	GSE15460		GSM644603	-6.17005	GSE26253		GSM662470	6.44173	GSE26942		GSM2235703	3.61181	GSE84437		TCGA-HU-A4G8	3.12602	TCGA-STAD		GSM358425	2.78367	GSE14333
GSM1523844	-1.33598	GSE62254		GSM387873	4.43055	GSE15460		GSM644604	-1.82899	GSE26253		GSM662471	6.3295	GSE26942		GSM2235704	-1.02139	GSE84437		TCGA-CG-5724	0.556689	TCGA-STAD		GSM358426	-2.6877	GSE14333
GSM1523845	0.882259	GSE62254		GSM387874	-3.34439	GSE15460		GSM644605	-3.66426	GSE26253		GSM662472	7.40037	GSE26942		GSM2235705	-1.7863	GSE84437		TCGA-BR-4201	5.24126	TCGA-STAD		GSM358427	0.69738	GSE14333
GSM1523846	-1.05726	GSE62254		GSM387875	-8.76316	GSE15460		GSM644606	6.07008	GSE26253		GSM662473	-4.01311	GSE26942		GSM2235706	4.09017	GSE84437		TCGA-CD-5799	-0.688169	TCGA-STAD		GSM358428	-5.09341	GSE14333
GSM1523847	4.96363	GSE62254		GSM387876	-8.28622	GSE15460		GSM644607	-4.64478	GSE26253		GSM662474	1.38785	GSE26942		GSM2235707	4.95141	GSE84437		TCGA-HU-A4H0	-0.45308	TCGA-STAD		GSM358429	-1.445	GSE14333
GSM1523848	1.26519	GSE62254		GSM387877	5.14727	GSE15460		GSM644608	1.36817	GSE26253		GSM662475	4.17931	GSE26942		GSM2235708	5.07328	GSE84437		TCGA-FP-A4BF	2.54857	TCGA-STAD		GSM358430	-1.09982	GSE14333
GSM1523849	-8.32457	GSE62254		GSM387878	-5.03884	GSE15460		GSM644609	6.16076	GSE26253		GSM662476	-0.308675	GSE26942		GSM2235709	6.60577	GSE84437		TCGA-BR-8380	-22.0697	TCGA-STAD		GSM358431	8.01263	GSE14333
GSM1523850	-12.1552	GSE62254		GSM387879	0.844837	GSE15460		GSM644610	-2.98994	GSE26253		GSM662477	2.79306	GSE26942		GSM2235710	2.6618	GSE84437		TCGA-VQ-A91Q	0.971518	TCGA-STAD		GSM358432	-1.49216	GSE14333
GSM1523851	3.57835	GSE62254		GSM387880	-9.57811	GSE15460		GSM644611	4.70755	GSE26253		GSM662478	4.92727	GSE26942		GSM2235711	6.58221	GSE84437		TCGA-FP-7829	2.34727	TCGA-STAD		GSM358433	0.736848	GSE14333
GSM1523852	0.930715	GSE62254		GSM387881	-7.55063	GSE15460		GSM644612	-7.11945	GSE26253		GSM662479	3.55541	GSE26942		GSM2235712	8.111	GSE84437		TCGA-HF-7134	3.2602	TCGA-STAD		GSM358434	-6.49442	GSE14333
GSM1523853	1.4757	GSE62254		GSM387882	1.12556	GSE15460		GSM644613	3.13616	GSE26253		GSM662480	3.91882	GSE26942		GSM2235713	-7.6925	GSE84437		TCGA-CG-4441	1.07073	TCGA-STAD		GSM358435	1.51686	GSE14333
GSM1523854	2.25177	GSE62254		GSM387883	4.39972	GSE15460		GSM644614	-2.18066	GSE26253		GSM662481	0.171037	GSE26942		GSM2235714	4.88614	GSE84437		TCGA-FP-8631	1.62948	TCGA-STAD		GSM358436	-5.01572	GSE14333
GSM1523855	2.28159	GSE62254		GSM387884	2.31549	GSE15460		GSM644615	-2.9458	GSE26253		GSM662509	3.11719	GSE26942		GSM2235715	6.98593	GSE84437		TCGA-BR-4279	3.70143	TCGA-STAD		GSM358437	-0.924943	GSE14333
GSM1523856	3.19118	GSE62254		GSM387885	2.39377	GSE15460		GSM644616	7.71725	GSE26253		GSM662510	2.46658	GSE26942		GSM2235716	8.22098	GSE84437		TCGA-IN-A6RJ	0.301172	TCGA-STAD		GSM358438	5.47311	GSE14333
GSM1523857	-11.5375	GSE62254		GSM387886	2.20603	GSE15460		GSM644617	7.26849	GSE26253		GSM662511	-10.3274	GSE26942		GSM2235717	-3.69627	GSE84437		TCGA-VQ-AA6J	3.01704	TCGA-STAD		GSM358439	4.49226	GSE14333
GSM1523858	-21.4251	GSE62254		GSM387887	-2.66119	GSE15460		GSM644618	-4.38284	GSE26253		GSM662512	-8.09002	GSE26942		GSM2235718	-2.86822	GSE84437		TCGA-CD-5800	1.55013	TCGA-STAD		GSM358440	8.19466	GSE14333
GSM1523859	2.32811	GSE62254		GSM387888	-7.15431	GSE15460		GSM644619	5.62892	GSE26253		GSM662513	-1.62005	GSE26942		GSM2235719	1.1674	GSE84437		TCGA-CG-4442	5.07175	TCGA-STAD		GSM358441	2.62068	GSE14333
GSM1523860	3.94708	GSE62254		GSM387889	-0.434003	GSE15460		GSM644620	1.54549	GSE26253		GSM662514	-9.89876	GSE26942		GSM2235720	2.49241	GSE84437		TCGA-VQ-A8PQ	-0.0134773	TCGA-STAD		GSM358442	-0.837617	GSE14333
GSM1523861	1.64069	GSE62254		GSM387890	7.87029	GSE15460		GSM644621	-0.621687	GSE26253		GSM662515	-0.424994	GSE26942		GSM2235721	2.89807	GSE84437		TCGA-B7-A5TN	-0.256473	TCGA-STAD		GSM358443	-9.43394	GSE14333
GSM1523862	-17.9331	GSE62254		GSM387891	-0.660309	GSE15460		GSM644622	2.14573	GSE26253		GSM662516	1.72222	GSE26942		GSM2235722	-1.75357	GSE84437		TCGA-VQ-A8E0	1.91891	TCGA-STAD		GSM358444	0.65297	GSE14333
GSM1523863	5.48647	GSE62254		GSM387892	0.466402	GSE15460		GSM644623	4.2665	GSE26253		GSM662517	0.717772	GSE26942		GSM2235723	2.95538	GSE84437		TCGA-CD-5803	-4.93437	TCGA-STAD		GSM358445	-8.62754	GSE14333
GSM1523864	4.06098	GSE62254		GSM387893	-2.12349	GSE15460		GSM644624	1.81319	GSE26253		GSM662518	-8.37427	GSE26942		GSM2235724	3.78647	GSE84437		TCGA-BR-8371	-26.5336	TCGA-STAD		GSM358446	3.56361	GSE14333
GSM1523865	2.38507	GSE62254		GSM387894	6.73473	GSE15460		GSM644625	4.16306	GSE26253		GSM662519	0.0642403	GSE26942		GSM2235725	4.71318	GSE84437		TCGA-VQ-A8PU	1.66536	TCGA-STAD		GSM358447	-5.1273	GSE14333
GSM1523866	-1.50069	GSE62254		GSM387895	2.26212	GSE15460		GSM644626	2.709	GSE26253		GSM662520	-3.99076	GSE26942		GSM2235726	-3.13481	GSE84437		TCGA-BR-8284	-2.06282	TCGA-STAD		GSM358448	-7.25475	GSE14333
GSM1523867	1.78125	GSE62254		GSM387896	-1.28879	GSE15460		GSM644627	-3.1587	GSE26253		GSM662521	-1.12022	GSE26942		GSM2235727	-3.93233	GSE84437		TCGA-VQ-A8PD	0.129292	TCGA-STAD		GSM358449	-9.53802	GSE14333
GSM1523868	3.38934	GSE62254		GSM387897	0.275948	GSE15460		GSM644628	-3.24041	GSE26253		GSM662522	-1.14051	GSE26942		GSM2235728	1.48896	GSE84437		TCGA-VQ-A922	2.26218	TCGA-STAD		GSM358450	1.8974	GSE14333
GSM1523869	2.83889	GSE62254		GSM387898	-11.3212	GSE15460		GSM644629	-5.39163	GSE26253		GSM662523	-0.446737	GSE26942		GSM2235729	1.28045	GSE84437		TCGA-VQ-A8PB	6.40556	TCGA-STAD		GSM358451	-6.58864	GSE14333
GSM1523870	4.29854	GSE62254		GSM387899	-7.565	GSE15460		GSM644630	3.59418	GSE26253		GSM662524	-0.706335	GSE26942		GSM2235730	2.27484	GSE84437		TCGA-FP-8210	-6.00955	TCGA-STAD		GSM358452	-0.0885247	GSE14333
GSM1523871	2.90885	GSE62254		GSM387900	-0.287888	GSE15460		GSM644631	-6.00269	GSE26253		GSM662525	-11.3798	GSE26942		GSM2235731	5.60063	GSE84437		TCGA-RD-A8N0	-0.319497	TCGA-STAD		GSM358453	-2.49738	GSE14333
GSM1523872	0.73318	GSE62254		GSM387901	7.77468	GSE15460		GSM644632	6.22494	GSE26253		GSM662526	-10.2072	GSE26942		GSM2235732	1.98256	GSE84437		TCGA-BR-8289	0.956388	TCGA-STAD		GSM358454	-6.50501	GSE14333
GSM1523873	3.18463	GSE62254		GSM387902	-2.83886	GSE15460		GSM644633	0.343288	GSE26253		GSM662527	2.58257	GSE26942		GSM2235733	1.15223	GSE84437		TCGA-HU-A4GJ	-0.256278	TCGA-STAD		GSM358455	-5.60957	GSE14333
GSM1523874	0.732726	GSE62254		GSM387903	7.30845	GSE15460		GSM644634	-4.8998	GSE26253		GSM662528	-5.1256	GSE26942		GSM2235734	2.0973	GSE84437		TCGA-HU-A4H3	4.19836	TCGA-STAD		GSM358456	0.969138	GSE14333
GSM1523875	5.50647	GSE62254		GSM387904	5.78279	GSE15460		GSM644635	-3.39089	GSE26253		GSM662529	0.55327	GSE26942		GSM2235735	6.14929	GSE84437		TCGA-BR-A4QL	1.43333	TCGA-STAD		GSM358457	-8.45478	GSE14333
GSM1523876	3.06052	GSE62254		GSM387905	-7.37281	GSE15460		GSM644636	4.81764	GSE26253		GSM662530	-8.59357	GSE26942		GSM2235736	4.91421	GSE84437		TCGA-BR-7716	0.0273103	TCGA-STAD		GSM358458	-3.56329	GSE14333
GSM1523877	5.66918	GSE62254		GSM387906	-4.1668	GSE15460		GSM644637	2.70598	GSE26253		GSM662531	-3.09243	GSE26942		GSM2235737	-0.680372	GSE84437		TCGA-HU-8608	1.96251	TCGA-STAD		GSM358459	-7.7888	GSE14333
GSM1523878	2.76429	GSE62254		GSM387907	4.81176	GSE15460		GSM644638	1.82016	GSE26253		GSM662532	4.19232	GSE26942		GSM2235738	3.75306	GSE84437		TCGA-F1-A72C	0.116052	TCGA-STAD		GSM358460	-1.39542	GSE14333
GSM1523879	2.82744	GSE62254		GSM387908	0.408125	GSE15460		GSM644639	13.7038	GSE26253		GSM662533	2.52268	GSE26942		GSM2235739	3.64316	GSE84437		TCGA-VQ-A8P3	1.03103	TCGA-STAD		GSM358461	-3.20368	GSE14333
GSM1523880	3.90547	GSE62254		GSM387909	-8.00136	GSE15460		GSM644640	0.237715	GSE26253		GSM662534	-4.90813	GSE26942		GSM2235740	-5.7254	GSE84437		TCGA-BR-7704	-0.604806	TCGA-STAD		GSM358462	13.9494	GSE14333
GSM1523881	3.14758	GSE62254		GSM387910	-3.07026	GSE15460		GSM644641	11.0968	GSE26253		GSM662535	5.36994	GSE26942		GSM2235741	3.52384	GSE84437		TCGA-VQ-A91N	2.72683	TCGA-STAD		GSM358463	-4.06554	GSE14333
GSM1523882	5.44161	GSE62254		GSM387911	-2.70308	GSE15460		GSM644642	4.41518	GSE26253		GSM662536	2.47428	GSE26942		GSM2235742	1.39384	GSE84437		TCGA-CD-A4MH	1.07322	TCGA-STAD		GSM358464	-2.44529	GSE14333
GSM1523883	4.19593	GSE62254		GSM387912	-1.67582	GSE15460		GSM644643	-9.69572	GSE26253		GSM662537	2.71573	GSE26942		GSM2235743	1.44417	GSE84437		TCGA-EQ-8122	-1.34456	TCGA-STAD		GSM358465	-2.64356	GSE14333
GSM1523884	-4.77583	GSE62254		GSM387913	5.92427	GSE15460		GSM644644	10.5689	GSE26253		GSM662538	1.1675	GSE26942		GSM2235744	-7.9722	GSE84437		TCGA-VQ-A91Y	-7.77548	TCGA-STAD		GSM358466	-7.77097	GSE14333
GSM1523885	4.73175	GSE62254		GSM387914	-0.106403	GSE15460		GSM644645	4.08882	GSE26253		GSM662539	-8.67521	GSE26942		GSM2235745	-0.874553	GSE84437		TCGA-CG-4438	8.42073	TCGA-STAD		GSM358467	0.480895	GSE14333
GSM1523886	-8.81508	GSE62254		GSM387915	-5.98418	GSE15460		GSM644646	3.58667	GSE26253		GSM662540	1.41239	GSE26942		GSM2235746	-6.21086	GSE84437		TCGA-BR-4366	4.09713	TCGA-STAD		GSM358468	13.8923	GSE14333
GSM1523887	4.05167	GSE62254		GSM387916	2.40439	GSE15460		GSM644647	2.888	GSE26253		GSM662541	-5.59161	GSE26942		GSM2235747	7.52092	GSE84437		TCGA-ZQ-A9CR	2.05726	TCGA-STAD		GSM358469	0.825027	GSE14333
GSM1523888	4.29856	GSE62254		GSM387917	5.11183	GSE15460		GSM644648	3.40682	GSE26253		GSM662542	2.55665	GSE26942		GSM2235748	5.32945	GSE84437		TCGA-BR-8690	-0.0935436	TCGA-STAD		GSM358470	-4.73593	GSE14333
GSM1523889	4.26855	GSE62254		GSM387918	-0.505594	GSE15460		GSM644649	5.80464	GSE26253		GSM662543	-5.14366	GSE26942		GSM2235749	3.52626	GSE84437		TCGA-BR-4357	5.98988	TCGA-STAD		GSM358471	-6.02125	GSE14333
GSM1523890	-1.60617	GSE62254		GSM387919	-6.88134	GSE15460		GSM644650	-3.98138	GSE26253		GSM662544	-2.71551	GSE26942		GSM2235750	1.36175	GSE84437		TCGA-CG-4440	5.09047	TCGA-STAD		GSM358472	13.1352	GSE14333
GSM1523891	-0.875235	GSE62254		GSM387920	4.14581	GSE15460		GSM644651	-4.76753	GSE26253		GSM662545	4.66126	GSE26942		GSM2235751	5.43453	GSE84437		TCGA-BR-6802	1.33888	TCGA-STAD		GSM358473	-4.18043	GSE14333
GSM1523892	0.949226	GSE62254		GSM387921	3.2099	GSE15460		GSM644652	4.76713	GSE26253		GSM662546	-12.064	GSE26942		GSM2235752	0.337273	GSE84437		TCGA-BR-4370	2.27368	TCGA-STAD		GSM358474	4.32572	GSE14333
GSM1523893	2.63296	GSE62254		GSM387922	8.67729	GSE15460		GSM644653	6.4174	GSE26253		GSM662547	-3.26022	GSE26942		GSM2235753	-1.26003	GSE84437		TCGA-VQ-A8E2	1.28937	TCGA-STAD		GSM358475	18.3224	GSE14333
GSM1523894	4.09179	GSE62254		GSM387923	-1.66527	GSE15460		GSM644654	3.8388	GSE26253		GSM662548	1.32548	GSE26942		GSM2235754	-2.86932	GSE84437		TCGA-D7-6818	1.55558	TCGA-STAD		GSM358476	6.80026	GSE14333
GSM1523895	5.74373	GSE62254		GSM387924	-0.885657	GSE15460		GSM644655	1.23419	GSE26253		GSM662549	-0.738247	GSE26942		GSM2235755	-10.7266	GSE84437		TCGA-RD-A8N9	-0.604915	TCGA-STAD		GSM358477	-4.49133	GSE14333
GSM1523896	1.72146	GSE62254		GSM387925	-4.60598	GSE15460		GSM644656	2.39392	GSE26253		GSM662550	-0.71737	GSE26942		GSM2235756	-1.92051	GSE84437		TCGA-D7-6525	-2.25731	TCGA-STAD		GSM358478	17.8165	GSE14333
GSM1523897	5.39845	GSE62254		GSM387926	1.62399	GSE15460		GSM644657	6.27687	GSE26253		GSM662551	-1.35742	GSE26942		GSM2235757	3.96768	GSE84437		TCGA-HU-A4G2	0.00196446	TCGA-STAD		GSM358479	3.63575	GSE14333
GSM1523898	2.8876	GSE62254		GSM387927	3.11414	GSE15460		GSM644658	-1.61751	GSE26253		GSM662552	6.542	GSE26942		GSM2235758	1.04544	GSE84437		TCGA-B7-A5TK	-0.676747	TCGA-STAD		GSM358480	-1.82911	GSE14333
GSM1523899	4.187	GSE62254		GSM387928	8.15615	GSE15460		GSM644659	3.28151	GSE26253		GSM662553	3.89476	GSE26942		GSM2235759	-5.84753	GSE84437		TCGA-SW-A7EB	0.610112	TCGA-STAD		GSM358481	-4.59547	GSE14333
GSM1523901	3.66165	GSE62254		GSM387929	-8.00285	GSE15460		GSM644660	-4.22915	GSE26253		GSM662554	3.1257	GSE26942		GSM2235760	2.75105	GSE84437		TCGA-BR-7959	-2.28703	TCGA-STAD		GSM358482	6.69467	GSE14333
GSM1523903	1.54219	GSE62254		GSM387930	6.55947	GSE15460		GSM644661	7.15707	GSE26253		GSM662555	-13.1374	GSE26942		GSM2235761	-3.30434	GSE84437		TCGA-CG-4301	0.773048	TCGA-STAD		GSM358483	-0.923264	GSE14333
GSM1523904	1.05432	GSE62254		GSM387931	-7.53645	GSE15460		GSM644662	7.99358	GSE26253		GSM662556	8.49692	GSE26942		GSM2235762	4.46634	GSE84437		TCGA-BR-8060	2.47205	TCGA-STAD		GSM358484	-3.30652	GSE14333
GSM1523905	0.343806	GSE62254		GSM387932	5.79751	GSE15460		GSM644663	1.5873	GSE26253		GSM662557	1.3328	GSE26942		GSM2235763	3.02112	GSE84437		TCGA-RD-A8MV	1.28127	TCGA-STAD		GSM358485	0.0150226	GSE14333
GSM1523906	2.15795	GSE62254		GSM387933	-4.71834	GSE15460		GSM644664	-5.17098	GSE26253		GSM662558	3.60623	GSE26942		GSM2235764	2.76604	GSE84437		TCGA-BR-8484	1.75364	TCGA-STAD		GSM358486	0.494639	GSE14333
GSM1523908	4.5568	GSE62254		GSM387934	3.27201	GSE15460		GSM644665	-5.15363	GSE26253		GSM662559	-13.8083	GSE26942		GSM2235765	-11.105	GSE84437		TCGA-HU-A4GC	0.774841	TCGA-STAD		GSM358487	0.919971	GSE14333
GSM1523909	3.92117	GSE62254		GSM387935	3.08104	GSE15460		GSM644666	6.72371	GSE26253		GSM662560	-0.45888	GSE26942		GSM2235766	3.4199	GSE84437		TCGA-BR-6564	-22.6709	TCGA-STAD		GSM358488	5.287	GSE14333
GSM1523910	5.52054	GSE62254		GSM387936	-5.13213	GSE15460		GSM644667	6.70498	GSE26253		GSM662561	1.45329	GSE26942		GSM2235767	-11.7208	GSE84437		TCGA-HU-A4GU	2.63965	TCGA-STAD		GSM358489	-0.950386	GSE14333
GSM1523911	3.40462	GSE62254		GSM387937	-9.14393	GSE15460		GSM644668	4.57461	GSE26253		GSM662562	-13.9768	GSE26942		GSM2235768	0.670192	GSE84437		TCGA-BR-8059	-3.06383	TCGA-STAD		GSM358490	-1.55315	GSE14333
GSM1523918	-12.1968	GSE62254		GSM387938	-0.465799	GSE15460		GSM644669	-2.03362	GSE26253		GSM662563	4.49313	GSE26942		GSM2235769	4.90056	GSE84437		TCGA-F1-6177	-1.33106	TCGA-STAD		GSM358491	2.86617	GSE14333
GSM1523919	-1.29557	GSE62254		GSM387939	3.42373	GSE15460		GSM644670	3.2213	GSE26253		GSM662564	5.68522	GSE26942		GSM2235770	0.671863	GSE84437		TCGA-CD-8528	0.74686	TCGA-STAD		GSM358492	6.74463	GSE14333
GSM1523920	-1.32774	GSE62254		GSM387940	-6.47613	GSE15460		GSM644671	0.329227	GSE26253		GSM662565	2.50834	GSE26942		GSM2235771	1.71142	GSE84437		TCGA-BR-6710	-1.53502	TCGA-STAD		GSM358493	6.05685	GSE14333
GSM1523921	2.73071	GSE62254		GSM387941	6.8238	GSE15460		GSM644672	10.5389	GSE26253		GSM662566	3.6933	GSE26942		GSM2235772	4.38527	GSE84437		TCGA-BR-8291	0.516231	TCGA-STAD		GSM358494	-5.20044	GSE14333
GSM1523922	2.85403	GSE62254		GSM387942	-6.44247	GSE15460		GSM644673	2.04544	GSE26253		GSM662567	1.13008	GSE26942		GSM2235773	1.56116	GSE84437		TCGA-D7-6526	2.09106	TCGA-STAD		GSM358495	3.03176	GSE14333
GSM1523923	3.5054	GSE62254		GSM387943	-8.30631	GSE15460		GSM644674	-4.19819	GSE26253		GSM662568	6.13378	GSE26942		GSM2235774	-2.08392	GSE84437		TCGA-BR-8364	-8.84482	TCGA-STAD		GSM358496	-1.65438	GSE14333
GSM1523924	-3.32645	GSE62254		GSM387944	3.84272	GSE15460		GSM644675	-8.02318	GSE26253		GSM662569	1.37176	GSE26942		GSM2235775	-2.64633	GSE84437		TCGA-KB-A93J	1.57876	TCGA-STAD		GSM358497	1.7611	GSE14333
GSM1523925	3.10925	GSE62254		GSM387945	3.57264	GSE15460		GSM644676	0.0323928	GSE26253		GSM662570	2.56248	GSE26942		GSM2235776	-2.71709	GSE84437		TCGA-BR-8080	-3.3588	TCGA-STAD		GSM358498	-3.67979	GSE14333
GSM1523926	5.21813	GSE62254		GSM387946	-1.78073	GSE15460		GSM644677	-7.63341	GSE26253		GSM662571	2.29608	GSE26942		GSM2235777	-0.57076	GSE84437		TCGA-IN-8462	-0.996068	TCGA-STAD		GSM358499	-1.71251	GSE14333
GSM1523927	-0.0159464	GSE62254		GSM387947	-3.87873	GSE15460		GSM644678	1.41338	GSE26253		GSM662572	-7.00631	GSE26942		GSM2235778	3.57113	GSE84437		TCGA-F1-6874	1.75635	TCGA-STAD		GSM358500	-1.65706	GSE14333
GSM1523928	4.3916	GSE62254		GSM387948	1.73961	GSE15460		GSM644679	-2.34129	GSE26253		GSM662573	0.202386	GSE26942		GSM2235779	9.26183	GSE84437		TCGA-CD-A487	-1.21806	TCGA-STAD		GSM358501	11.4844	GSE14333
GSM1523929	2.81634	GSE62254		GSM387949	6.05875	GSE15460		GSM644680	-1.31249	GSE26253		GSM662574	-10.9207	GSE26942		GSM2235780	1.05852	GSE84437		TCGA-BR-4369	1.77595	TCGA-STAD		GSM358502	-4.46836	GSE14333
GSM1523930	1.70157	GSE62254		GSM387950	-8.06996	GSE15460		GSM644681	4.80089	GSE26253		GSM662575	1.5255	GSE26942		GSM2235781	2.03818	GSE84437		TCGA-D7-6519	1.45051	TCGA-STAD		GSM358503	1.3527	GSE14333
GSM1523931	2.44131	GSE62254		GSM387951	4.59329	GSE15460		GSM644682	-4.26141	GSE26253		GSM662576	-9.8629	GSE26942		GSM2235782	-0.365364	GSE84437		TCGA-VQ-A91U	2.4132	TCGA-STAD		GSM358504	0.177842	GSE14333
GSM1523932	3.26878	GSE62254		GSM387952	6.88001	GSE15460		GSM644683	4.0887	GSE26253		GSM662577	-2.38961	GSE26942		GSM2235783	-2.87423	GSE84437		TCGA-VQ-A925	2.66229	TCGA-STAD		GSM358505	3.90321	GSE14333
GSM1523933	4.33261	GSE62254		GSM387953	-3.9482	GSE15460		GSM644684	1.81969	GSE26253		GSM662578	0.322118	GSE26942		GSM2235784	6.52269	GSE84437		TCGA-BR-8372	3.37519	TCGA-STAD		GSM358506	0.628349	GSE14333
GSM1523934	2.9344	GSE62254		GSM387954	-1.11572	GSE15460		GSM644685	8.22728	GSE26253		GSM662579	-1.564	GSE26942		GSM2235785	7.19939	GSE84437		TCGA-F1-6875	1.86906	TCGA-STAD		GSM358507	8.6479	GSE14333
GSM1523935	-0.57522	GSE62254		GSM387955	-4.91309	GSE15460		GSM644686	-2.17843	GSE26253		GSM662580	-1.31398	GSE26942		GSM2235786	-6.51463	GSE84437		TCGA-FP-7916	-0.832972	TCGA-STAD		GSM358508	0.526309	GSE14333
GSM1523936	-5.25286	GSE62254		GSM387956	-1.86492	GSE15460		GSM644687	-10.6986	GSE26253		GSM662581	6.74209	GSE26942		GSM2235787	-2.05383	GSE84437		TCGA-VQ-AA6D	7.19286	TCGA-STAD		GSM358509	3.88844	GSE14333
GSM1523937	1.63511	GSE62254		GSM387957	-5.41491	GSE15460		GSM644688	-1.8689	GSE26253		GSM662582	-2.98394	GSE26942		GSM2235788	6.55163	GSE84437		TCGA-BR-8589	0.781702	TCGA-STAD		GSM358510	5.0978	GSE14333
GSM1523938	-14.4613	GSE62254		GSM387958	6.45607	GSE15460		GSM644689	-0.122249	GSE26253		GSM662583	-12.508	GSE26942		GSM2235789	3.60042	GSE84437		TCGA-3M-AB46	1.6049	TCGA-STAD		GSM358511	-3.16746	GSE14333
GSM1523939	-17.4045	GSE62254		GSM387959	-0.241552	GSE15460		GSM644690	5.02963	GSE26253		GSM662584	-11.1726	GSE26942		GSM2235790	0.232242	GSE84437		TCGA-CG-5734	1.70743	TCGA-STAD		GSM358512	-5.97123	GSE14333
GSM1523940	3.42686	GSE62254		GSM387960	-12.0914	GSE15460		GSM644691	5.99815	GSE26253		GSM662585	2.19943	GSE26942		GSM2235791	-1.79615	GSE84437		TCGA-BR-4294	-2.08602	TCGA-STAD		GSM358513	-3.73545	GSE14333
GSM1523941	3.10997	GSE62254		GSM387961	-5.55003	GSE15460		GSM644692	5.12482	GSE26253		GSM662586	1.03894	GSE26942		GSM2235792	5.41634	GSE84437		TCGA-VQ-A924	4.69435	TCGA-STAD		GSM358514	0.317308	GSE14333
GSM1523942	2.03315	GSE62254		GSM387962	-2.73997	GSE15460		GSM644693	6.13878	GSE26253		GSM662587	3.30063	GSE26942		GSM2235793	-2.4772	GSE84437		TCGA-BR-8683	-1.54439	TCGA-STAD		GSM358515	-6.22998	GSE14333
GSM1523943	2.83199	GSE62254		GSM387963	0.503305	GSE15460		GSM644694	-3.16288	GSE26253		GSM662588	0.936004	GSE26942		GSM2235794	4.89721	GSE84437		TCGA-VQ-A8PK	3.71686	TCGA-STAD		GSM358516	-3.16208	GSE14333
GSM1523944	3.8902	GSE62254		GSM387964	5.82831	GSE15460		GSM644695	4.58506	GSE26253		GSM662589	-2.45694	GSE26942		GSM2235795	3.56966	GSE84437		TCGA-BR-A4J4	-0.56536	TCGA-STAD		GSM358517	2.09215	GSE14333
GSM1523945	-7.14271	GSE62254		GSM387965	0.314632	GSE15460		GSM644696	-2.46167	GSE26253		GSM662590	3.6812	GSE26942		GSM2235796	-2.5293	GSE84437		TCGA-R5-A7ZE	1.43729	TCGA-STAD		GSM358518	-1.66327	GSE14333
GSM1523946	4.17565	GSE62254		GSM387966	4.78322	GSE15460		GSM644697	0.681535	GSE26253		GSM662591	-4.72914	GSE26942		GSM2235797	3.64998	GSE84437		TCGA-D7-6522	-0.97748	TCGA-STAD		GSM358519	-3.86819	GSE14333
GSM1523947	5.3369	GSE62254		GSM387967	-3.10821	GSE15460		GSM644698	1.58056	GSE26253		GSM662592	-3.20245	GSE26942		GSM2235798	6.46622	GSE84437		TCGA-D7-6822	4.01367	TCGA-STAD		GSM358520	-4.84134	GSE14333
GSM1523948	-9.33474	GSE62254		GSM387968	4.32323	GSE15460		GSM644699	-2.46492	GSE26253		GSM662593	-2.17246	GSE26942		GSM2235799	5.1385	GSE84437		TCGA-BR-6803	-15.688	TCGA-STAD		GSM358521	-4.61469	GSE14333
GSM1523949	-14.1786	GSE62254		GSM387969	0.897817	GSE15460		GSM644700	6.85381	GSE26253		GSM662594	3.00421	GSE26942		GSM2235800	-4.7452	GSE84437		TCGA-BR-8483	1.336	TCGA-STAD		GSM358522	1.77924	GSE14333
GSM1523950	6.07527	GSE62254		GSM387970	4.49582	GSE15460		GSM644701	3.42874	GSE26253		GSM662595	3.74288	GSE26942		GSM2235801	-5.23865	GSE84437		TCGA-BR-6563	-1.27858	TCGA-STAD		GSM358523	2.7582	GSE14333
GSM1523951	2.96035	GSE62254		GSM387971	6.64372	GSE15460		GSM644702	1.60699	GSE26253		GSM662596	0.118417	GSE26942		GSM2235802	8.34691	GSE84437		TCGA-SW-A7EA	3.03515	TCGA-STAD		GSM358524	-1.16861	GSE14333
GSM1523952	0.327498	GSE62254		GSM387972	1.93084	GSE15460		GSM644703	0.237524	GSE26253		GSM662597	-3.24677	GSE26942		GSM2235803	5.67132	GSE84437		TCGA-BR-6705	-3.68388	TCGA-STAD		GSM358525	-6.20488	GSE14333
GSM1523953	4.36118	GSE62254		GSM387973	-0.0508015	GSE15460		GSM644704	6.95643	GSE26253		GSM662598	-5.71571	GSE26942		GSM2235804	-8.23995	GSE84437		TCGA-BR-8678	2.17328	TCGA-STAD		GSM358526	0.170661	GSE14333
GSM1523954	1.19832	GSE62254		GSM387974	5.5045	GSE15460		GSM644705	-3.55036	GSE26253		GSM662599	2.59732	GSE26942		GSM2235805	-7.98504	GSE84437		TCGA-BR-8680	2.49376	TCGA-STAD		GSM358527	1.51514	GSE14333
GSM1523955	-5.87211	GSE62254		GSM387975	5.22843	GSE15460		GSM644706	3.85409	GSE26253		GSM662600	4.15394	GSE26942		GSM2235806	-1.89361	GSE84437		TCGA-CG-4462	1.37073	TCGA-STAD		GSM358528	-1.00844	GSE14333
GSM1523956	4.77266	GSE62254		GSM387976	-1.70333	GSE15460		GSM644707	-8.33845	GSE26253		GSM662601	0.905255	GSE26942		GSM2235807	3.49972	GSE84437		TCGA-RD-A8N5	0.585762	TCGA-STAD		GSM358529	6.16893	GSE14333
GSM1523957	3.37538	GSE62254		GSM387977	1.62345	GSE15460		GSM644708	-10.6122	GSE26253		GSM662602	-2.6593	GSE26942		GSM2235808	3.50845	GSE84437		TCGA-BR-8295	0.355796	TCGA-STAD		GSM358530	-5.21346	GSE14333
GSM1523958	-1.23037	GSE62254		GSM387978	-11.2193	GSE15460		GSM644709	3.36642	GSE26253		GSM662603	-12.525	GSE26942		GSM2235809	2.72077	GSE84437		TCGA-D7-8578	-1.93121	TCGA-STAD		GSM358531	2.75646	GSE14333
GSM1523959	4.1412	GSE62254		GSM387979	-4.2846	GSE15460		GSM644710	-2.48765	GSE26253		GSM662604	-2.38828	GSE26942		GSM2235810	7.81141	GSE84437		TCGA-R5-A7ZI	2.64493	TCGA-STAD		GSM358532	1.70327	GSE14333
GSM1523960	3.87701	GSE62254		GSM387980	-5.54505	GSE15460		GSM644711	3.99987	GSE26253		GSM662605	-1.4474	GSE26942		GSM2235811	7.2968	GSE84437		TCGA-FP-8209	-28.4383	TCGA-STAD		GSM358533	3.32598	GSE14333
GSM1523961	4.34141	GSE62254		GSM387981	-0.39427	GSE15460		GSM644712	2.51981	GSE26253		GSM662606	-13.4647	GSE26942		GSM2235812	2.87015	GSE84437		TCGA-HU-8610	5.05801	TCGA-STAD		GSM358534	-0.105698	GSE14333
GSM1523962	-14.1836	GSE62254		GSM387982	-1.64012	GSE15460		GSM644713	-1.56116	GSE26253		GSM662607	0.390538	GSE26942		GSM2235813	-0.183172	GSE84437		TCGA-VQ-AA69	1.61878	TCGA-STAD		GSM358535	2.67347	GSE14333
GSM1523963	-0.292519	GSE62254		GSM387983	-6.18129	GSE15460		GSM644714	-8.13875	GSE26253		GSM662608	3.25744	GSE26942		GSM2235814	1.33865	GSE84437		TCGA-CG-5723	2.13475	TCGA-STAD		GSM358536	5.77489	GSE14333
GSM1523964	3.28288	GSE62254		GSM387984	7.71098	GSE15460		GSM644715	-3.42851	GSE26253		GSM662609	-0.430805	GSE26942		GSM2235815	7.52991	GSE84437		TCGA-RD-A8N2	-34.3531	TCGA-STAD		GSM358537	0.32095	GSE14333
GSM1523965	0.819579	GSE62254		GSM387985	1.48913	GSE15460		GSM644716	7.71269	GSE26253		GSM662610	0.203104	GSE26942		GSM2235816	1.66065	GSE84437		TCGA-BR-7722	-0.358961	TCGA-STAD		GSM358538	3.35256	GSE14333
GSM1523966	0.690403	GSE62254		GSM387986	3.65131	GSE15460		GSM644717	9.21292	GSE26253		GSM662611	6.5699	GSE26942		GSM2235817	4.69381	GSE84437		TCGA-D7-8576	0.47503	TCGA-STAD		GSM358539	0.24537	GSE14333
GSM1523967	0.548793	GSE62254		GSM387987	1.66131	GSE15460		GSM644718	-3.05314	GSE26253		GSM662612	-4.74273	GSE26942		GSM2235818	6.698	GSE84437		TCGA-BR-8058	-1.35508	TCGA-STAD		GSM358540	-5.30027	GSE14333
GSM1523968	-18.3083	GSE62254		GSM858082	7.38103	GSE15460		GSM644719	3.86797	GSE26253		GSM662613	-3.08827	GSE26942		GSM2235819	3.21645	GSE84437		TCGA-VQ-A91E	4.05484	TCGA-STAD		GSM358541	1.9332	GSE14333
GSM1523969	-9.63993	GSE62254		GSM858083	9.85513	GSE15460		GSM644720	-6.08512	GSE26253		GSM662614	6.32112	GSE26942		GSM2235820	-3.64894	GSE84437		TCGA-VQ-A8PO	3.63652	TCGA-STAD		GSM358542	-0.088969	GSE14333
GSM1523970	2.56492	GSE62254		GSM858084	5.34973	GSE15460		GSM644721	-4.03067	GSE26253		GSM662615	-3.79306	GSE26942		GSM2235821	4.73684	GSE84437		TCGA-CG-4444	3.57212	TCGA-STAD		GSM358543	0.101446	GSE14333
GSM1523971	-12.7804	GSE62254		GSM858085	8.73314	GSE15460		GSM644722	9.00034	GSE26253		GSM662616	3.38045	GSE26942		GSM2235822	6.45759	GSE84437		TCGA-CD-5798	-12.5041	TCGA-STAD		GSM358544	7.66431	GSE14333
GSM1523972	4.41105	GSE62254		GSM858086	6.07534	GSE15460		GSM644723	1.29577	GSE26253		GSM662617	6.69948	GSE26942		GSM2235823	-6.8531	GSE84437		TCGA-BR-7851	2.25077	TCGA-STAD		GSM358545	2.55614	GSE14333
GSM1523973	0.513283	GSE62254		GSM858087	-0.82229	GSE15460		GSM644724	3.63108	GSE26253						GSM2235824	-8.06878	GSE84437		TCGA-BR-8591	3.36795	TCGA-STAD		GSM358546	2.21923	GSE14333
GSM1523974	4.01652	GSE62254		GSM858088	2.26529	GSE15460		GSM644725	6.17407	GSE26253						GSM2235825	1.60347	GSE84437		TCGA-D7-A6EV	4.3236	TCGA-STAD		GSM358547	-3.13776	GSE14333
GSM1523975	-11.5693	GSE62254		GSM858089	-9.79756	GSE15460		GSM644726	12.1421	GSE26253						GSM2235826	4.82504	GSE84437		TCGA-R5-A805	3.24112	TCGA-STAD		GSM358548	1.71749	GSE14333
GSM1523976	-1.20726	GSE62254		GSM858090	-9.45141	GSE15460		GSM644727	4.2755	GSE26253						GSM2235827	-6.40789	GSE84437		TCGA-VQ-A8P2	5.67658	TCGA-STAD		GSM358549	-0.377081	GSE14333
GSM1523977	1.45714	GSE62254		GSM858091	-9.82989	GSE15460		GSM644728	2.09588	GSE26253						GSM2235828	6.31483	GSE84437		TCGA-BR-8687	0.538772	TCGA-STAD		GSM358550	-2.57877	GSE14333
GSM1523978	4.38375	GSE62254		GSM858092	3.26055	GSE15460		GSM644729	4.26953	GSE26253						GSM2235829	4.98272	GSE84437		TCGA-MX-A5UG	-4.73886	TCGA-STAD		GSM358551	-4.77994	GSE14333
GSM1523979	3.07954	GSE62254		GSM858093	9.03444	GSE15460		GSM644730	5.91335	GSE26253						GSM2235830	-0.312628	GSE84437		TCGA-VQ-A94U	1.14307	TCGA-STAD		GSM358552	-3.92997	GSE14333
GSM1523980	-1.03229	GSE62254		GSM858094	3.82152	GSE15460		GSM644731	2.67824	GSE26253						GSM2235831	0.480376	GSE84437		TCGA-D7-A4Z0	-1.20637	TCGA-STAD		GSM358553	3.27977	GSE14333
GSM1523981	-3.06267	GSE62254		GSM858095	8.9971	GSE15460		GSM644732	9.05459	GSE26253						GSM2235837	3.43677	GSE84437		TCGA-BR-8590	-2.44774	TCGA-STAD		GSM358554	-8.85426	GSE14333
GSM1523982	-3.36376	GSE62254		GSM858096	-2.5274	GSE15460		GSM644733	8.83057	GSE26253						GSM2235838	-0.286053	GSE84437		TCGA-BR-6565	-1.30427	TCGA-STAD		GSM358555	7.40734	GSE14333
GSM1523983	2.2396	GSE62254		GSM858097	5.76526	GSE15460		GSM644734	4.11977	GSE26253						GSM2235839	3.79294	GSE84437		TCGA-VQ-A923	1.12407	TCGA-STAD		GSM358556	-3.80832	GSE14333
GSM1523984	2.04315	GSE62254		GSM858098	7.63837	GSE15460		GSM644735	1.15365	GSE26253						GSM2235840	9.18998	GSE84437		TCGA-D7-A4YU	-1.54481	TCGA-STAD		GSM358557	-1.56954	GSE14333
GSM1523985	3.69427	GSE62254		GSM858099	8.23611	GSE15460		GSM644736	9.44319	GSE26253						GSM2235841	1.00916	GSE84437		TCGA-VQ-AA6K	-0.912951	TCGA-STAD		GSM358558	-3.11384	GSE14333
GSM1523986	-4.20392	GSE62254		GSM858100	-4.34383	GSE15460		GSM644737	-3.23363	GSE26253						GSM2235842	3.6013	GSE84437		TCGA-BR-8679	0.945686	TCGA-STAD		GSM358559	-5.73235	GSE14333
GSM1523987	-1.818	GSE62254		GSM858101	7.56472	GSE15460		GSM644738	-3.56207	GSE26253						GSM2235843	2.16564	GSE84437		TCGA-F1-A448	7.36449	TCGA-STAD		GSM358560	1.34883	GSE14333
GSM1523988	-19.4865	GSE62254		GSM858102	9.37562	GSE15460		GSM644739	4.8181	GSE26253						GSM2235844	6.87372	GSE84437		TCGA-CD-8535	3.39692	TCGA-STAD		GSM358561	-1.42249	GSE14333
GSM1523989	-2.4105	GSE62254		GSM858103	9.21004	GSE15460		GSM644740	3.23604	GSE26253						GSM2235845	5.91278	GSE84437		TCGA-D7-8574	-0.608716	TCGA-STAD		GSM358562	-7.03327	GSE14333
GSM1523990	0.145885	GSE62254		GSM858104	-5.1431	GSE15460		GSM644741	-3.44199	GSE26253						GSM2235846	-5.14023	GSE84437		TCGA-D7-5577	0.836339	TCGA-STAD		GSM358563	-3.06513	GSE14333
GSM1523991	-1.48704	GSE62254		GSM858105	1.51486	GSE15460		GSM644742	1.75936	GSE26253						GSM2235847	4.56873	GSE84437		TCGA-CG-5722	-1.35155	TCGA-STAD		GSM358564	-8.11391	GSE14333
GSM1523992	-2.87379	GSE62254		GSM858106	-4.61655	GSE15460		GSM644743	-1.49122	GSE26253						GSM2235848	-5.16293	GSE84437		TCGA-CG-5726	1.04458	TCGA-STAD		GSM358565	-3.39677	GSE14333
GSM1523993	0.398103	GSE62254		GSM858107	-0.00368253	GSE15460		GSM644744	-2.78818	GSE26253						GSM2235849	2.60387	GSE84437		TCGA-D7-A748	2.13772	TCGA-STAD		GSM358566	-3.18613	GSE14333
GSM1523994	-2.92961	GSE62254		GSM858108	9.52001	GSE15460		GSM644745	-1.8451	GSE26253						GSM2235850	-3.06093	GSE84437		TCGA-BR-8373	0.868831	TCGA-STAD		GSM358567	12.7733	GSE14333
GSM1523995	1.33279	GSE62254		GSM858109	8.93436	GSE15460		GSM644746	-7.04821	GSE26253						GSM2235851	1.49804	GSE84437		TCGA-BR-A4J7	-8.91795	TCGA-STAD		GSM358568	17.8409	GSE14333
GSM1523996	-2.57434	GSE62254		GSM858110	-1.50632	GSE15460		GSM644747	-6.09934	GSE26253						GSM2235852	-7.74561	GSE84437		TCGA-BR-6852	2.32901	TCGA-STAD		GSM358569	-4.78793	GSE14333
GSM1523997	3.51755	GSE62254		GSM858111	5.35855	GSE15460		GSM644748	-0.341462	GSE26253						GSM2235853	4.22698	GSE84437		TCGA-BR-6458	0.683651	TCGA-STAD		GSM358570	2.6909	GSE14333
GSM1523998	3.91424	GSE62254		GSM858112	7.77708	GSE15460		GSM644749	-4.33947	GSE26253						GSM2235854	5.77057	GSE84437		TCGA-ZA-A8F6	-6.4223	TCGA-STAD		GSM358571	2.33333	GSE14333
GSM1523999	3.53572	GSE62254		GSM858113	3.29452	GSE15460		GSM644750	-9.1044	GSE26253						GSM2235855	0.7555	GSE84437		TCGA-BR-7196	-4.19111	TCGA-STAD		GSM358572	2.18743	GSE14333
GSM1524000	-1.20876	GSE62254		GSM858114	-7.96974	GSE15460		GSM644751	-4.42375	GSE26253						GSM2235862	5.08589	GSE84437		TCGA-IN-A6RI	4.54518	TCGA-STAD		GSM358573	0.974678	GSE14333
GSM1524001	2.45565	GSE62254		GSM858115	6.10577	GSE15460		GSM644752	-3.76896	GSE26253						GSM2235863	-3.50192	GSE84437		TCGA-HJ-7597	2.57079	TCGA-STAD		GSM358574	-3.20913	GSE14333
GSM1524002	5.59815	GSE62254		GSM858116	8.8293	GSE15460		GSM644753	-18.9973	GSE26253						GSM2235864	-1.70178	GSE84437		TCGA-HU-A4GQ	-1.92907	TCGA-STAD		GSM358575	4.36549	GSE14333
GSM1524003	3.52485	GSE62254		GSM858117	0.648544	GSE15460		GSM644754	-12.8699	GSE26253						GSM2235865	4.75126	GSE84437		TCGA-B7-5818	-0.325605	TCGA-STAD		GSM358576	1.82314	GSE14333
GSM1524004	-0.425845	GSE62254		GSM858118	-6.64964	GSE15460		GSM644755	-18.7871	GSE26253						GSM2235866	1.7331	GSE84437		TCGA-BR-4256	-0.302076	TCGA-STAD		GSM358577	7.11524	GSE14333
GSM1524005	2.59041	GSE62254		GSM858119	-9.99972	GSE15460		GSM644756	-8.74162	GSE26253						GSM2235867	3.53154	GSE84437		TCGA-BR-A4J6	-0.53443	TCGA-STAD		GSM358578	5.99226	GSE14333
GSM1524006	-18.6126	GSE62254		GSM858120	5.55625	GSE15460		GSM644757	-4.61732	GSE26253						GSM2235878	2.76355	GSE84437		TCGA-CG-4443	0.958934	TCGA-STAD		GSM358579	2.48887	GSE14333
GSM1524007	0.853197	GSE62254		GSM858121	4.24641	GSE15460		GSM644758	-11.6238	GSE26253						GSM2235879	2.71046	GSE84437		TCGA-CG-5718	0.0453204	TCGA-STAD		GSM358580	-4.05378	GSE14333
GSM1524008	4.98604	GSE62254		GSM858122	3.09784	GSE15460		GSM644759	-9.10405	GSE26253						GSM2235880	0.823417	GSE84437		TCGA-BR-6455	-3.4546	TCGA-STAD		GSM358581	-2.26166	GSE14333
GSM1524009	-6.57185	GSE62254		GSM858123	3.55337	GSE15460		GSM644760	-1.7389	GSE26253						GSM2235881	-1.19686	GSE84437		TCGA-BR-4363	3.96275	TCGA-STAD		GSM358582	2.72932	GSE14333
GSM1524010	-14.1328	GSE62254		GSM858124	3.53916	GSE15460		GSM644761	-4.46079	GSE26253						GSM2235882	0.861894	GSE84437		TCGA-VQ-A8P5	2.96533	TCGA-STAD		GSM358583	1.11304	GSE14333
GSM1524011	2.33438	GSE62254		GSM858125	-2.24627	GSE15460		GSM644762	-7.12354	GSE26253						GSM2235883	1.32329	GSE84437		TCGA-BR-A4PF	2.18706	TCGA-STAD		GSM358584	-3.05134	GSE14333
GSM1524012	4.54173	GSE62254		GSM858126	6.93344	GSE15460		GSM644763	-13.1802	GSE26253						GSM2235884	-6.31411	GSE84437		TCGA-VQ-A94R	0.952204	TCGA-STAD		GSM358585	-0.402114	GSE14333
GSM1524013	4.93752	GSE62254		GSM858127	1.36095	GSE15460		GSM644764	-9.78172	GSE26253						GSM2235885	2.56839	GSE84437		TCGA-HU-8249	1.18786	TCGA-STAD		GSM358586	1.91286	GSE14333
GSM1524014	2.31435	GSE62254		GSM858128	7.03602	GSE15460		GSM644765	-9.26648	GSE26253						GSM2235886	6.92168	GSE84437		TCGA-CG-5725	2.08007	TCGA-STAD		GSM358587	28.9136	GSE14333
GSM1524015	2.04053	GSE62254		GSM858129	4.60062	GSE15460		GSM644766	-7.41765	GSE26253						GSM2235887	4.74726	GSE84437		TCGA-HU-A4H4	2.27994	TCGA-STAD		GSM358588	-4.38253	GSE14333
GSM1524016	3.04634	GSE62254		GSM858130	-8.7789	GSE15460		GSM644767	2.28474	GSE26253						GSM2235888	-1.66233	GSE84437		TCGA-VQ-A8PJ	7.24806	TCGA-STAD		GSM358589	-1.20299	GSE14333
GSM1524017	3.10587	GSE62254		GSM858131	2.14785	GSE15460		GSM644768	2.91784	GSE26253						GSM2235889	1.43976	GSE84437		TCGA-BR-6709	-0.62533	TCGA-STAD		GSM358590	8.7283	GSE14333
GSM1524018	3.67188	GSE62254		GSM858132	3.2776	GSE15460		GSM644769	-10.7923	GSE26253						GSM2235899	1.14867	GSE84437		TCGA-MX-A666	2.1982	TCGA-STAD		GSM358591	11.5859	GSE14333
GSM1524019	0.728299	GSE62254		GSM858133	4.04774	GSE15460		GSM644770	4.58532	GSE26253						GSM2235900	-0.476287	GSE84437		TCGA-BR-A44T	-8.55584	TCGA-STAD		GSM358592	-0.0965481	GSE14333
GSM1524020	0.843984	GSE62254		GSM858134	7.52369	GSE15460		GSM644771	-1.1144	GSE26253						GSM2235901	0.665396	GSE84437		TCGA-CD-5813	2.83746	TCGA-STAD		GSM358593	0.748262	GSE14333
GSM1524021	-0.347916	GSE62254		GSM858135	0.881276	GSE15460		GSM644772	0.104131	GSE26253						GSM2235902	-10.2394	GSE84437		TCGA-VQ-AA64	0.916334	TCGA-STAD		GSM358594	-0.243026	GSE14333
GSM1524022	-11.2316	GSE62254		GSM858136	-1.73979	GSE15460		GSM644773	-1.82002	GSE26253						GSM2235903	1.91053	GSE84437		TCGA-HF-7132	0.183762	TCGA-STAD		GSM358595	4.06248	GSE14333
GSM1524023	3.37943	GSE62254		GSM858137	3.31311	GSE15460		GSM644774	-0.957087	GSE26253						GSM2235904	0.165017	GSE84437		TCGA-CG-5717	-0.494506	TCGA-STAD		GSM358596	1.27519	GSE14333
GSM1524024	0.772101	GSE62254						GSM644775	-5.70757	GSE26253						GSM2235905	-3.91113	GSE84437		TCGA-BR-A4J8	-2.98501	TCGA-STAD		GSM358597	-7.01336	GSE14333
GSM1524025	-0.979503	GSE62254						GSM644776	3.54185	GSE26253						GSM2235906	4.95039	GSE84437		TCGA-CG-5732	0.18636	TCGA-STAD		GSM358598	6.47494	GSE14333
GSM1524026	-5.60831	GSE62254						GSM644777	-3.26934	GSE26253						GSM2235907	7.43347	GSE84437		TCGA-CG-4477	4.13096	TCGA-STAD		GSM358599	1.60095	GSE14333
GSM1524027	2.08718	GSE62254						GSM644778	-5.16773	GSE26253						GSM2235908	-3.17702	GSE84437		TCGA-HU-A4G3	0.7987	TCGA-STAD		GSM358600	3.25612	GSE14333
GSM1524028	3.46997	GSE62254						GSM644779	-8.81119	GSE26253						GSM2235909	2.23172	GSE84437		TCGA-IN-AB1X	2.03037	TCGA-STAD		GSM358601	-1.30677	GSE14333
GSM1524029	-16.8291	GSE62254						GSM644780	-7.32795	GSE26253						GSM2235910	3.55213	GSE84437		TCGA-CD-5804	-1.47378	TCGA-STAD		GSM358602	-3.11429	GSE14333
GSM1524030	-20.5988	GSE62254						GSM644781	-8.82854	GSE26253						GSM2235921	4.45351	GSE84437		TCGA-CG-5721	4.58912	TCGA-STAD		GSM358603	3.28187	GSE14333
GSM1524031	5.26084	GSE62254						GSM644782	-2.87002	GSE26253						GSM2235922	2.48832	GSE84437		TCGA-CD-A489	-8.29727	TCGA-STAD		GSM358604	1.47439	GSE14333
GSM1524032	1.88285	GSE62254						GSM644783	8.58911	GSE26253						GSM2235923	0.453084	GSE84437		TCGA-RD-A8N4	-26.0008	TCGA-STAD		GSM358605	-3.67313	GSE14333
GSM1524033	4.47675	GSE62254						GSM644784	3.80963	GSE26253						GSM2235924	-0.314985	GSE84437		TCGA-BR-6566	0.430427	TCGA-STAD		GSM358606	4.92721	GSE14333
GSM1524034	-5.35181	GSE62254						GSM644785	2.49518	GSE26253						GSM2235925	-0.162001	GSE84437		TCGA-HU-8244	1.21387	TCGA-STAD		GSM358607	2.06061	GSE14333
GSM1524035	-12.6112	GSE62254						GSM644786	-1.2687	GSE26253						GSM2235926	2.93707	GSE84437		TCGA-FP-A9TM	1.27295	TCGA-STAD		GSM358608	-0.773587	GSE14333
GSM1524036	1.91582	GSE62254						GSM644787	-1.30776	GSE26253						GSM2235927	3.95787	GSE84437		TCGA-RD-A8N1	1.31294	TCGA-STAD		GSM358609	-0.733796	GSE14333
GSM1524037	-3.10095	GSE62254						GSM644788	-8.19276	GSE26253						GSM2235928	4.71418	GSE84437		TCGA-VQ-A8DT	2.28995	TCGA-STAD		GSM358610	3.13583	GSE14333
GSM1524038	3.64558	GSE62254						GSM644789	-11.8924	GSE26253						GSM2235929	-7.2332	GSE84437		TCGA-BR-8487	1.17302	TCGA-STAD		GSM358611	0.512482	GSE14333
GSM1524039	0.132993	GSE62254						GSM644790	4.33576	GSE26253						GSM2235930	-1.91955	GSE84437		TCGA-CD-8526	2.02311	TCGA-STAD		GSM358612	3.30117	GSE14333
GSM1524040	1.71536	GSE62254						GSM644791	-4.05193	GSE26253						GSM2235931	3.05631	GSE84437		TCGA-HU-A4H6	1.11322	TCGA-STAD		GSM358613	-1.68167	GSE14333
GSM1524041	1.85932	GSE62254						GSM644792	-3.07532	GSE26253						GSM2235932	4.18659	GSE84437		TCGA-BR-7957	-4.15683	TCGA-STAD		GSM358614	-1.19557	GSE14333
GSM1524042	3.81509	GSE62254						GSM644793	-6.47475	GSE26253						GSM2235933	-9.98974	GSE84437		TCGA-RD-A8N6	-5.07058	TCGA-STAD		GSM358615	-10.8437	GSE14333
GSM1524043	4.33519	GSE62254						GSM644794	-1.01514	GSE26253						GSM2235934	2.77528	GSE84437		TCGA-D7-A4YX	1.26967	TCGA-STAD		GSM358616	-4.37042	GSE14333
GSM1524044	-2.02215	GSE62254						GSM644795	1.74977	GSE26253						GSM2235935	-3.53699	GSE84437		TCGA-BR-A4CS	2.1722	TCGA-STAD		GSM358617	2.2024	GSE14333
GSM1524045	3.76026	GSE62254						GSM644796	-7.63793	GSE26253						GSM2235936	-0.450402	GSE84437		TCGA-BR-4191	4.76289	TCGA-STAD		GSM358618	1.12373	GSE14333
GSM1524046	-6.04486	GSE62254						GSM644797	-10.961	GSE26253						GSM2235937	0.207759	GSE84437		TCGA-B7-A5TI	0.922149	TCGA-STAD		GSM358619	2.62459	GSE14333
GSM1524047	0.960771	GSE62254						GSM644798	2.70397	GSE26253						GSM2235938	6.36832	GSE84437		TCGA-IP-7968	0.875545	TCGA-STAD		GSM358620	-5.50917	GSE14333
GSM1524048	2.63557	GSE62254						GSM644799	-1.216	GSE26253						GSM2235939	-11.744	GSE84437		TCGA-IN-A6RO	-0.16502	TCGA-STAD		GSM358621	29.7323	GSE14333
GSM1524049	0.19407	GSE62254						GSM644800	-9.20188	GSE26253						GSM2235940	-1.19177	GSE84437		TCGA-BR-4280	4.14588	TCGA-STAD		GSM358622	-2.88862	GSE14333
GSM1524050	1.14034	GSE62254						GSM644801	-11.3135	GSE26253						GSM2235941	6.10469	GSE84437		TCGA-IN-7808	0.129738	TCGA-STAD		GSM358623	2.65538	GSE14333
GSM1524051	1.72404	GSE62254						GSM644802	2.07222	GSE26253						GSM2235942	0.367746	GSE84437		TCGA-D7-8572	1.71341	TCGA-STAD		GSM358624	-1.73782	GSE14333
GSM1524052	-12.2861	GSE62254						GSM644803	1.42476	GSE26253						GSM2235943	5.55871	GSE84437		TCGA-BR-8366	0.251435	TCGA-STAD		GSM358625	-1.52976	GSE14333
GSM1524053	3.32564	GSE62254						GSM644804	-1.77343	GSE26253						GSM2235944	-10.3924	GSE84437		TCGA-3M-AB47	0.333444	TCGA-STAD		GSM358626	-9.25422	GSE14333
GSM1524054	4.17404	GSE62254						GSM644805	0.565468	GSE26253						GSM2235945	0.0884665	GSE84437		TCGA-CD-A48A	-0.581775	TCGA-STAD		GSM358627	-1.81497	GSE14333
GSM1524055	1.69868	GSE62254						GSM644806	-3.8557	GSE26253						GSM2235946	3.93778	GSE84437		TCGA-VQ-A8PC	0.726408	TCGA-STAD		GSM358628	-5.29213	GSE14333
GSM1524056	3.49475	GSE62254						GSM644807	-9.20733	GSE26253						GSM2235947	6.59676	GSE84437		TCGA-D7-6528	-1.69239	TCGA-STAD		GSM358629	-0.911398	GSE14333
GSM1524057	-19.1904	GSE62254						GSM644808	3.08333	GSE26253						GSM2235948	-9.41051	GSE84437		TCGA-BR-6707	0.44731	TCGA-STAD		GSM358630	11.8509	GSE14333
GSM1524058	0.157603	GSE62254						GSM644809	-3.79201	GSE26253						GSM2235949	-0.102545	GSE84437		TCGA-BR-8368	4.11145	TCGA-STAD
GSM1524059	-8.72116	GSE62254						GSM644810	1.48694	GSE26253						GSM2235950	-15.4524	GSE84437		TCGA-HU-A4HD	1.68146	TCGA-STAD
GSM1524060	3.63239	GSE62254						GSM644811	-12.6006	GSE26253						GSM2235951	-9.07681	GSE84437		TCGA-BR-8369	-5.89776	TCGA-STAD
GSM1524061	5.25371	GSE62254						GSM644812	2.72599	GSE26253						GSM2235952	2.19117	GSE84437		TCGA-BR-4267	1.85188	TCGA-STAD
GSM1524062	-18.9296	GSE62254						GSM644813	0.2038	GSE26253						GSM2235953	-1.93149	GSE84437		TCGA-R5-A7O7	1.21363	TCGA-STAD
GSM1524068	4.70383	GSE62254						GSM644814	-1.45061	GSE26253						GSM2235954	2.76533	GSE84437		TCGA-RD-A7BS	0.0969545	TCGA-STAD
GSM1524069	3.04793	GSE62254						GSM644815	0.312961	GSE26253						GSM2235955	1.69024	GSE84437		TCGA-BR-A4J5	-6.57787	TCGA-STAD
GSM1524070	1.08875	GSE62254						GSM644816	-2.99357	GSE26253						GSM2235956	3.35856	GSE84437		TCGA-VQ-AA6F	0.990709	TCGA-STAD
GSM1524071	0.313047	GSE62254						GSM644817	-1.86862	GSE26253						GSM2235957	3.12791	GSE84437		TCGA-HF-7133	4.38219	TCGA-STAD
GSM1524072	-4.3397	GSE62254						GSM644818	-6.37791	GSE26253						GSM2235958	-6.85158	GSE84437		TCGA-D7-8575	1.0829	TCGA-STAD
								GSM644819	-7.00464	GSE26253						GSM2235959	7.83881	GSE84437		TCGA-BR-8077	2.18474	TCGA-STAD
								GSM644820	-8.59881	GSE26253						GSM2235960	5.39292	GSE84437		TCGA-CD-8531	0.286836	TCGA-STAD
								GSM644821	-6.5688	GSE26253						GSM2235961	-3.03633	GSE84437		TCGA-IN-7806	-2.79008	TCGA-STAD
								GSM644822	-7.14437	GSE26253						GSM2235962	-1.07403	GSE84437		TCGA-BR-8485	0.392892	TCGA-STAD
								GSM644823	2.67152	GSE26253						GSM2235963	5.65525	GSE84437		TCGA-BR-4361	7.61108	TCGA-STAD
								GSM644824	-3.93387	GSE26253						GSM2235964	2.03087	GSE84437		TCGA-IN-A7NU	-0.00150428	TCGA-STAD
								GSM644825	-0.480756	GSE26253						GSM2235965	3.98653	GSE84437		TCGA-HU-A4H5	0.833608	TCGA-STAD
								GSM644826	-11.4108	GSE26253						GSM2235966	-13.4589	GSE84437		TCGA-RD-A7BW	-9.45142	TCGA-STAD
								GSM644827	-7.97159	GSE26253						GSM2235967	5.38059	GSE84437		TCGA-D7-8579	-10.6839	TCGA-STAD
								GSM644828	-0.424607	GSE26253						GSM2235968	-15.8697	GSE84437		TCGA-BR-8486	0.958888	TCGA-STAD
								GSM644829	-14.1528	GSE26253						GSM2235969	2.26132	GSE84437		TCGA-VQ-AA68	2.0903	TCGA-STAD
								GSM644830	3.93499	GSE26253						GSM2235970	-4.82536	GSE84437		TCGA-BR-8677	0.194346	TCGA-STAD
								GSM644831	-2.72414	GSE26253						GSM2235971	-5.1616	GSE84437		TCGA-HU-A4HB	0.0114515	TCGA-STAD
								GSM644832	6.56237	GSE26253						GSM2235972	4.73199	GSE84437		TCGA-BR-7707	1.25801	TCGA-STAD
								GSM644833	-5.08285	GSE26253						GSM2235973	-1.81423	GSE84437		TCGA-VQ-A8P8	-0.0892793	TCGA-STAD
								GSM644834	1.57875	GSE26253						GSM2235974	3.67862	GSE84437		TCGA-BR-8384	-24.9162	TCGA-STAD
								GSM644835	-13.4061	GSE26253						GSM2235975	4.56104	GSE84437		TCGA-VQ-A92D	2.29838	TCGA-STAD
								GSM644836	-10.6878	GSE26253						GSM2235976	5.02849	GSE84437		TCGA-HU-A4H2	0.724525	TCGA-STAD
								GSM644837	5.53677	GSE26253						GSM2235977	-1.05566	GSE84437		TCGA-BR-8361	-1.2072	TCGA-STAD
								GSM644838	-0.332525	GSE26253						GSM2235978	-0.571349	GSE84437		TCGA-VQ-A91Z	1.92262	TCGA-STAD
								GSM644839	-6.67014	GSE26253						GSM2235979	-0.816298	GSE84437		TCGA-D7-6527	0.0434446	TCGA-STAD
								GSM644840	-7.20889	GSE26253						GSM2235980	-0.637888	GSE84437		TCGA-RD-A8MW	2.47252	TCGA-STAD
								GSM644841	-1.1723	GSE26253						GSM2235981	1.94413	GSE84437		TCGA-D7-A6EX	-0.816897	TCGA-STAD
								GSM644842	-6.72738	GSE26253						GSM2235982	0.340354	GSE84437		TCGA-VQ-A927	-0.195167	TCGA-STAD
								GSM644843	2.39146	GSE26253						GSM2235983	2.04967	GSE84437		TCGA-BR-4257	9.84154	TCGA-STAD
								GSM644844	1.52378	GSE26253						GSM2235984	4.06531	GSE84437		TCGA-CG-4475	3.3144	TCGA-STAD
								GSM644845	0.125596	GSE26253						GSM2235985	-2.36133	GSE84437		TCGA-CD-5801	-0.623601	TCGA-STAD
								GSM644846	1.34042	GSE26253						GSM2235986	1.51631	GSE84437		TCGA-VQ-A8PP	3.22547	TCGA-STAD
								GSM644847	1.67606	GSE26253						GSM2235987	2.99582	GSE84437		TCGA-RD-A7C1	3.71397	TCGA-STAD
								GSM644848	-4.13413	GSE26253						GSM2235988	1.66464	GSE84437		TCGA-HU-8604	5.46616	TCGA-STAD
								GSM644849	-8.99325	GSE26253						GSM2235991	-4.8848	GSE84437		TCGA-BR-6456	-3.37704	TCGA-STAD
								GSM644850	-6.27222	GSE26253						GSM2235992	-1.21147	GSE84437		TCGA-BR-A4CR	1.42425	TCGA-STAD
								GSM644851	-4.94765	GSE26253						GSM2235993	-0.771008	GSE84437		TCGA-BR-7901	-0.632576	TCGA-STAD
								GSM644852	-0.79861	GSE26253						GSM2235994	-18.7155	GSE84437		TCGA-BR-4371	3.89863	TCGA-STAD
								GSM644853	-8.52839	GSE26253						GSM2235995	8.02746	GSE84437		TCGA-MX-A663	-3.7021	TCGA-STAD
								GSM644854	3.70958	GSE26253						GSM2235996	-8.17568	GSE84437		TCGA-VQ-A8PF	0.85456	TCGA-STAD
								GSM644855	-12.4888	GSE26253						GSM2235997	0.723244	GSE84437		TCGA-BR-7715	2.71689	TCGA-STAD
								GSM644856	-7.88473	GSE26253						GSM2235998	0.924035	GSE84437		TCGA-BR-4367	2.05648	TCGA-STAD
								GSM644857	-0.952284	GSE26253						GSM2235999	3.82222	GSE84437		TCGA-D7-A74A	0.619112	TCGA-STAD
								GSM644858	-10.2096	GSE26253						GSM2236000	-2.53454	GSE84437		TCGA-BR-4253	11.815	TCGA-STAD
								GSM644859	-6.25523	GSE26253						GSM2236001	-2.88414	GSE84437		TCGA-BR-8381	-0.267394	TCGA-STAD
								GSM644860	-8.05372	GSE26253						GSM2236002	5.93927	GSE84437		TCGA-FP-7998	-3.11937	TCGA-STAD
								GSM644861	-7.83681	GSE26253						GSM2236003	-7.9602	GSE84437		TCGA-VQ-A8DZ	1.95448	TCGA-STAD
								GSM644862	0.231654	GSE26253						GSM2236004	-0.290575	GSE84437		TCGA-HU-A4GD	1.28981	TCGA-STAD
								GSM644863	9.29968	GSE26253						GSM2236005	3.61568	GSE84437		TCGA-VQ-A8DV	1.33485	TCGA-STAD
								GSM644864	-9.63864	GSE26253						GSM2236006	2.26295	GSE84437		TCGA-CG-4306	7.11101	TCGA-STAD
								GSM644865	-8.51479	GSE26253						GSM2236007	1.45609	GSE84437		TCGA-VQ-A8PH	2.12432	TCGA-STAD
								GSM644866	-0.906383	GSE26253						GSM2236008	-12.0016	GSE84437		TCGA-R5-A7ZR	1.59035	TCGA-STAD
								GSM644867	-2.37655	GSE26253						GSM2236009	0.516784	GSE84437		TCGA-HF-7131	1.02607	TCGA-STAD
								GSM644868	-2.01182	GSE26253						GSM2236010	3.27347	GSE84437		TCGA-HU-8238	1.86744	TCGA-STAD
								GSM644869	-2.05371	GSE26253						GSM2236011	3.63522	GSE84437		TCGA-VQ-AA6A	3.24554	TCGA-STAD
								GSM644870	-1.28151	GSE26253						GSM2236012	4.12123	GSE84437		TCGA-BR-8081	0.322909	TCGA-STAD
								GSM644871	2.11536	GSE26253						GSM2236013	5.42795	GSE84437		TCGA-VQ-AA6G	2.02852	TCGA-STAD
								GSM644872	-5.34135	GSE26253						GSM2236014	8.30037	GSE84437		TCGA-BR-8686	-2.90205	TCGA-STAD
								GSM644873	-7.2102	GSE26253						GSM2236015	-4.50465	GSE84437		TCGA-VQ-A94O	4.99355	TCGA-STAD
								GSM644874	-5.67136	GSE26253						GSM2236016	7.42	GSE84437		TCGA-FP-8211	0.265211	TCGA-STAD
								GSM644875	0.0760023	GSE26253						GSM2236017	-5.66675	GSE84437		TCGA-BR-7197	-2.76728	TCGA-STAD
								GSM644876	-5.6024	GSE26253						GSM2236018	-2.1953	GSE84437		TCGA-FP-7735	0.00500153	TCGA-STAD
								GSM644877	6.257	GSE26253						GSM2236019	3.72212	GSE84437		TCGA-D7-A6EY	1.207	TCGA-STAD
								GSM644878	3.93302	GSE26253						GSM2236020	7.34988	GSE84437		TCGA-HU-A4GH	2.91451	TCGA-STAD
								GSM644879	1.32495	GSE26253						GSM2236021	-4.15135	GSE84437		TCGA-CG-4437	-0.265758	TCGA-STAD
								GSM644880	-3.30157	GSE26253						GSM2236022	1.68407	GSE84437		TCGA-D7-6815	1.20276	TCGA-STAD
								GSM644881	-0.2453	GSE26253						GSM2236023	6.17915	GSE84437		TCGA-CD-8525	3.02164	TCGA-STAD
								GSM644882	2.65372	GSE26253						GSM2236024	-2.91711	GSE84437		TCGA-CG-5719	0.278229	TCGA-STAD
								GSM644883	2.71712	GSE26253						GSM2236025	-8.00118	GSE84437		TCGA-RD-A8NB	-1.56023	TCGA-STAD
								GSM644884	6.52167	GSE26253						GSM2236026	-13.3792	GSE84437		TCGA-BR-A4IV	-19.2328	TCGA-STAD
								GSM644885	-5.66852	GSE26253						GSM2236027	-0.822409	GSE84437		TCGA-HF-A5NB	3.48887	TCGA-STAD
								GSM644886	-0.355273	GSE26253						GSM2236028	6.50015	GSE84437		TCGA-FP-8099	0.982601	TCGA-STAD
								GSM644887	2.66482	GSE26253						GSM2236029	3.51004	GSE84437		TCGA-VQ-A94T	0.883424	TCGA-STAD
								GSM644888	2.57712	GSE26253						GSM2236030	5.82638	GSE84437		TCGA-CD-8533	-2.97517	TCGA-STAD
								GSM644889	-7.55418	GSE26253						GSM2236031	-5.83195	GSE84437		TCGA-CD-8530	-1.064	TCGA-STAD
								GSM644890	-0.393052	GSE26253						GSM2236032	6.05915	GSE84437		TCGA-CG-4469	3.8089	TCGA-STAD
								GSM644891	-10.6092	GSE26253						GSM2236033	3.81868	GSE84437		TCGA-VQ-A8PE	3.26465	TCGA-STAD
								GSM644892	3.80322	GSE26253						GSM2236034	0.128241	GSE84437		TCGA-CD-8534	-0.547713	TCGA-STAD
								GSM644893	-3.94532	GSE26253						GSM2236036	7.20871	GSE84437		TCGA-VQ-A94P	-23.7961	TCGA-STAD
								GSM644894	-4.06385	GSE26253						GSM2236037	-7.20681	GSE84437
								GSM644895	1.05056	GSE26253						GSM2236038	-1.33271	GSE84437
								GSM644896	4.09201	GSE26253						GSM2236039	3.13441	GSE84437
								GSM644897	-2.00531	GSE26253						GSM2236040	4.35487	GSE84437
								GSM644898	8.71365	GSE26253						GSM2236041	-4.80582	GSE84437
								GSM644899	-2.54928	GSE26253						GSM2236042	0.610817	GSE84437
								GSM644900	-8.71415	GSE26253						GSM2236043	1.64958	GSE84437
								GSM644901	-2.076	GSE26253						GSM2236044	2.02872	GSE84437
								GSM644902	10.1727	GSE26253						GSM2236045	5.3267	GSE84437
								GSM644903	5.56187	GSE26253						GSM2236046	4.43469	GSE84437
								GSM644904	3.4189	GSE26253						GSM2236047	-3.57918	GSE84437
								GSM644905	5.58103	GSE26253						GSM2236048	10.2711	GSE84437
								GSM644906	2.98768	GSE26253						GSM2236049	5.07755	GSE84437
								GSM644907	5.57376	GSE26253						GSM2236050	-1.81997	GSE84437
								GSM644908	-1.77018	GSE26253						GSM2236051	-5.53858	GSE84437
								GSM644909	14.9156	GSE26253						GSM2236052	8.23471	GSE84437
								GSM644910	6.58154	GSE26253						GSM2236053	-3.36012	GSE84437
								GSM644911	2.5411	GSE26253						GSM2236054	-2.33582	GSE84437
								GSM644912	6.75971	GSE26253						GSM2236055	2.51947	GSE84437
								GSM644913	-4.6719	GSE26253						GSM2236056	-2.15071	GSE84437
								GSM644914	8.10395	GSE26253						GSM2236057	-1.53499	GSE84437
								GSM644915	7.9848	GSE26253						GSM2236058	1.74633	GSE84437
								GSM644916	1.19966	GSE26253						GSM2236059	-2.05594	GSE84437
								GSM644917	-0.173047	GSE26253						GSM2236060	-0.422135	GSE84437
								GSM644918	8.06555	GSE26253						GSM2236061	-1.84732	GSE84437
								GSM644919	4.81744	GSE26253						GSM2236062	4.39251	GSE84437
								GSM644920	11.7463	GSE26253						GSM2236063	0.770935	GSE84437
								GSM644921	11.5771	GSE26253						GSM2236064	6.07562	GSE84437
								GSM644922	2.12587	GSE26253						GSM2236065	3.27965	GSE84437
								GSM644923	-1.41666	GSE26253						GSM2236066	0.608682	GSE84437
								GSM644924	4.35418	GSE26253						GSM2236067	2.38837	GSE84437
								GSM644925	6.7604	GSE26253						GSM2236068	-13.9816	GSE84437
								GSM644926	3.48057	GSE26253						GSM2236069	4.88449	GSE84437
								GSM644927	5.94425	GSE26253						GSM2236070	3.6693	GSE84437
								GSM644928	8.53665	GSE26253						GSM2236071	6.72673	GSE84437
								GSM644929	1.68428	GSE26253						GSM2236072	4.10506	GSE84437
								GSM644930	4.93767	GSE26253						GSM2236073	2.6551	GSE84437
								GSM644931	1.88185	GSE26253						GSM2236074	8.78196	GSE84437
								GSM644932	8.86999	GSE26253						GSM2236075	-0.159541	GSE84437
								GSM644933	1.0606	GSE26253						GSM2236076	2.24755	GSE84437
								GSM644934	2.08251	GSE26253						GSM2236077	6.05317	GSE84437
								GSM644935	2.85993	GSE26253						GSM2236078	3.89968	GSE84437
								GSM644936	11.5236	GSE26253						GSM2236079	4.50302	GSE84437
								GSM644937	3.38967	GSE26253						GSM2236080	3.55376	GSE84437
								GSM644938	4.79097	GSE26253						GSM2236082	-1.90487	GSE84437
								GSM644939	2.4458	GSE26253						GSM2236083	-14.1342	GSE84437
								GSM644940	3.92547	GSE26253						GSM2236084	5.61419	GSE84437
								GSM644941	5.79721	GSE26253						GSM2236085	6.02036	GSE84437
								GSM644942	8.9707	GSE26253						GSM2236086	1.63455	GSE84437
								GSM644943	9.8879	GSE26253						GSM2236087	4.73676	GSE84437
								GSM644944	-6.02842	GSE26253						GSM2236088	4.6294	GSE84437
								GSM644945	-4.13038	GSE26253						GSM2236089	5.87137	GSE84437
								GSM644946	5.93554	GSE26253						GSM2236090	2.03782	GSE84437
								GSM644947	1.54217	GSE26253						GSM2236091	3.43032	GSE84437
								GSM644948	-7.19	GSE26253						GSM2236092	4.52718	GSE84437
								GSM644949	-8.72375	GSE26253						GSM2236093	3.98275	GSE84437
								GSM644950	-1.46446	GSE26253						GSM2236094	4.8374	GSE84437
																GSM2236095	2.76819	GSE84437
