# Supplementary material for: Characterization of RNA modifications in gastric cancer to identify prognosis‐relevant gene signatures
Source: Cancer Med. 2022 May 30;12(1):879–97. doi: 10.1002/cam4.4861 (PMC9844604; doi:10.1002/cam4.4861)
Supplement: Supplementary file 12 — Supplementary Table 8 [file CAM4-12-879-s013.xlsx]

## Sheet: Sheet1
Supplementary Table 8. Association of RMscore with drug sensitivity using Spearman correlation method
Drug	correlation coefficient	P-value
A.443654	-0.402219	0
A.770041	-0.308274	3.25e-09
ABT.263	0.305163	2.04e-09
ABT.888	0.288593	1.53e-08
AG.014699	0.0481336	0.365018
AICAR	0.416567	0
AKT.inhibitor.VIII	-0.302707	2.64e-09
AMG.706	-0.370137	4.98e-13
AP.24534	0.225039	1.46e-05
AS601245	-0.442858	0
ATRA	0.254086	1.02e-06
AUY922	-0.277867	5.54e-08
Axitinib	0.178082	0.000540665
AZ628	-0.480086	0
AZD.0530	-0.105896	0.0481044
AZD.2281	0.352812	4.58e-11
AZD6244	-0.430333	0
AZD6482	0.194781	0.000227998
AZD7762	0.310364	1.36e-09
AZD8055	0.345792	1.29e-11
BAY.61.3606	0.0411562	0.426635
Bexarotene	-0.14472	0.00502053
BI.2536	-0.472072	0
BIBW2992	-0.150094	0.00360522
Bicalutamide	-0.55037	0
BI.D1870	0.170534	0.00209369
BIRB.0796	0.0143894	0.781405
Bleomycin	-0.416735	0
BMS.509744	-0.441213	0
BMS.536924	-0.323893	1.68e-10
BMS.708163	-0.242696	2.42e-06
BMS.754807	-0.172249	0.000863445
Bortezomib	-0.516859	0
Bosutinib	0.36455	3.09e-12
Bryostatin.1	-0.356363	2.06e-12
BX.795	0.216448	0.000120608
Camptothecin	0.325373	1.63e-10
CCT007093	0.207435	5.62e-05
CCT018159	0.288885	1.42e-08
CEP.701	0.150018	0.00534073
CGP.082996	-0.178109	0.000539614
CGP.60474	-0.234804	4.58e-06
CHIR.99021	-0.383193	3.9e-14
CI.1040	-0.173198	0.00082093
Cisplatin	0.20288	8.58e-05
CMK	0.293179	8.49e-09
Cyclopamine	-0.460625	0
Cytarabine	0.237493	3.65e-06
Dasatinib	-0.111114	0.0380529
DMOG	0.398333	2.55e-16
Docetaxel	0.113798	0.0280274
Doxorubicin	-0.350164	4.02e-12
EHT.1864	0.29993	1.73e-08
Elesclomol	-0.180899	0.000515635
Embelin	-0.268876	1.39e-07
Epothilone.B	-0.388562	5.27e-15
Erlotinib	-0.0627553	0.25987
Etoposide	0.0634748	0.21997
FH535	-0.314708	5.7e-10
FTI.277	-0.0284251	0.583539
GDC.0449	0.116308	0.0269619
GDC0941	0.403768	1.97e-16
Gefitinib	-0.191439	0.000204933
Gemcitabine	-0.186153	0.000313304
GNF.2	-0.37204	3.67e-13
GSK269962A	-0.26862	6.27e-06
GSK.650394	-0.277995	5.46e-08
GW.441756	-0.146913	0.00439139
GW843682X	-0.484094	0
Imatinib	-0.210018	4.52e-05
IPA.3	-0.424295	0
JNJ.26854165	-0.00454936	0.930188
JNK.9L	0.210026	4.31e-05
JNK.Inhibitor.VIII	-0.348371	5.25e-12
JW.7.52.1	-0.364166	8.82e-13
KIN001.135	-0.473233	0
KU.55933	-0.112485	0.0464546
Lapatinib	-0.422962	0
Lenalidomide	0.286192	1.95e-08
LFM.A13	-0.414355	0
Metformin	-0.0188652	0.715633
Methotrexate	0.138242	0.00997718
MG.132	-0.376013	2.05e-12
Midostaurin	0.238823	3.31e-06
Mitomycin.C	-0.391002	2.96e-15
MK.2206	-0.123018	0.0186038
MS.275	0.135803	0.00885971
Nilotinib	0.0476264	0.357552
NSC.87877	0.0854114	0.100452
NU.7441	-0.21088	6.3e-05
Nutlin.3a	0.185598	0.000561788
NVP.BEZ235	0.216107	3.11e-05
NVP.TAE684	-0.262025	2.92e-07
Obatoclax.Mesylate	-0.198696	0.000152124
OSI.906	-0.096573	0.0631618
PAC.1	-0.454971	0
Paclitaxel	-0.383489	1.53e-14
Parthenolide	-0.100299	0.0813239
Pazopanib	0.0559328	0.287716
PD.0325901	-0.438879	0
PD.0332991	0.294766	6.48e-08
PD.173074	0.328576	1.06e-10
PF.02341066	-0.460057	0
PF.4708671	-0.353965	2.59e-12
PF.562271	0.271411	1.05e-07
PHA.665752	0.269986	1.23e-07
PLX4720	0.175121	0.000704505
Pyrimethamine	-0.319118	5.8e-10
QS11	-0.324291	3.13e-10
Rapamycin	0.0393586	0.466656
RDEA119	-0.47772	0
RO.3306	0.223276	5.38e-05
Roscovitine	0.130304	0.0184627
Salubrinal	-0.199785	0.000101221
SB.216763	0.0523684	0.311664
SB590885	-0.0324531	0.538621
Shikonin	0.198638	0.000111098
SL.0101.1	0.0375698	0.490365
Sorafenib	0.127418	0.0174546
S.Trityl.L.cysteine	-0.133945	0.00945046
Sunitinib	0.33052	6.8e-11
Temsirolimus	0.268946	1.35e-06
Thapsigargin	-0.245441	2.17e-06
Tipifarnib	-0.340926	1.56e-11
TW.37	0.18784	0.000327353
Vinblastine	0.377024	6.6e-14
Vinorelbine	-0.219101	1.95e-05
Vorinostat	0.32023	3.24e-10
VX.680	-0.390546	3.31e-15
VX.702	0.422168	0
WH.4.023	-0.390065	6.16e-15
WO2009093972	-0.0189886	0.717551
WZ.1.84	-0.501668	0
X17.AAG	0.334531	3.89e-11
X681640	0.297423	5.07e-09
XMD8.85	-0.301103	3.55e-09
Z.LLNle.CHO	-0.385975	2.3e-14
ZM.447439	0.0898799	0.0829992
