# Supplementary material for: Characterization of RNA modifications in gastric cancer to identify prognosis‐relevant gene signatures
Source: Cancer Med. 2022 May 30;12(1):879–97. doi: 10.1002/cam4.4861 (PMC9844604; doi:10.1002/cam4.4861)
Supplement: Supplementary file 13 — Supplementary Table 9 [file CAM4-12-879-s009.xlsx]

## Sheet: Sheet1
Supplementary Table 9. Drug sensitivity (IC50) of three drugs used for clinical treatment
ID	RMscore	Doxorubicin senstivity		ID	RMscore	Mitomycin.C senstivity		ID	RMscore	Paclitaxel senstivity
TCGA-RD-A8N2	low	0.642704		TCGA-RD-A8N2	low	4.1331		TCGA-RD-A8N2	low	11.3161
TCGA-FP-8209	low	-0.877894		TCGA-FP-8209	low	1.56161		TCGA-FP-8209	low	3.76034
TCGA-BR-8371	low	-1.15138		TCGA-BR-8371	low	0.792375		TCGA-BR-8371	low	0.284918
TCGA-RD-A8N4	low	0.143823		TCGA-RD-A8N4	low	2.9959		TCGA-RD-A8N4	low	8.58807
TCGA-BR-A4J9	low	-0.254691		TCGA-BR-A4J9	low	2.47317		TCGA-BR-A4J9	low	3.00306
TCGA-BR-8384	low	-0.85133		TCGA-BR-8384	low	1.36737		TCGA-BR-8384	low	3.7711
TCGA-VQ-A94P	low	-0.593719		TCGA-VQ-A94P	low	2.1864		TCGA-VQ-A94P	low	7.22907
TCGA-BR-6564	low	1.4961		TCGA-BR-6564	low	3.58336		TCGA-BR-6564	low	15.495
TCGA-BR-8380	low	-0.547987		TCGA-BR-8380	low	1.4426		TCGA-BR-8380	low	3.30365
TCGA-BR-8297	low	-0.607965		TCGA-BR-8297	low	1.39754		TCGA-BR-8297	low	2.05922
TCGA-BR-8365	low	-0.979648		TCGA-BR-8365	low	0.78431		TCGA-BR-8365	low	0.430916
TCGA-BR-A4IV	low	-0.856357		TCGA-BR-A4IV	low	1.68541		TCGA-BR-A4IV	low	5.64827
TCGA-BR-8592	low	-0.638931		TCGA-BR-8592	low	1.25749		TCGA-BR-8592	low	1.57272
TCGA-D7-A747	low	-0.256675		TCGA-D7-A747	low	1.97588		TCGA-D7-A747	low	2.68462
TCGA-BR-6803	low	-0.0236142		TCGA-BR-6803	low	1.52864		TCGA-BR-6803	low	3.75654
TCGA-CD-5798	low	-0.959371		TCGA-CD-5798	low	0.115607		TCGA-CD-5798	low	0.0756995
TCGA-D7-8579	low	-0.895527		TCGA-D7-8579	low	0.30703		TCGA-D7-8579	low	-0.876398
TCGA-RD-A7BW	low	-1.39234		TCGA-RD-A7BW	low	0.0921488		TCGA-RD-A7BW	low	-1.70166
TCGA-BR-A4J7	low	-1.17893		TCGA-BR-A4J7	low	0.319337		TCGA-BR-A4J7	low	-1.76469
TCGA-BR-8364	low	-1.70692		TCGA-BR-8364	low	-0.474792		TCGA-BR-8364	low	-1.50422
TCGA-BR-A44T	low	-0.980221		TCGA-BR-A44T	low	0.631281		TCGA-BR-A44T	low	-1.68127
TCGA-CD-A489	low	-1.52492		TCGA-CD-A489	low	-0.237857		TCGA-CD-A489	low	-2.18739
TCGA-VQ-A91Y	low	-1.33177		TCGA-VQ-A91Y	low	-0.0232326		TCGA-VQ-A91Y	low	-1.21456
TCGA-BR-6457	low	-0.533479		TCGA-BR-6457	low	0.558022		TCGA-BR-6457	low	0.654555
TCGA-BR-A4J5	low	-1.40684		TCGA-BR-A4J5	low	-0.144571		TCGA-BR-A4J5	low	-1.70681
TCGA-ZA-A8F6	low	-0.690626		TCGA-ZA-A8F6	low	0.206007		TCGA-ZA-A8F6	low	-2.02199
TCGA-FP-8210	low	-1.61155		TCGA-FP-8210	low	-0.583924		TCGA-FP-8210	low	-2.29438
TCGA-BR-8369	low	-1.41678		TCGA-BR-8369	low	-0.283165		TCGA-BR-8369	low	-3.37223
TCGA-RD-A8N6	low	-1.13542		TCGA-RD-A8N6	low	-0.239116		TCGA-RD-A8N6	low	-2.43546
TCGA-CD-5803	low	-2.01463		TCGA-CD-5803	low	-1.09645		TCGA-CD-5803	low	-2.64251
TCGA-BR-8682	low	-0.941795		TCGA-BR-8682	low	-0.0438609		TCGA-BR-8682	low	-2.66602
TCGA-MX-A5UG	low	-1.86288		TCGA-MX-A5UG	low	-0.913401		TCGA-MX-A5UG	low	-3.1844
TCGA-BR-7196	low	-1.32034		TCGA-BR-7196	low	-0.805499		TCGA-BR-7196	low	-1.51232
TCGA-BR-7957	low	-2.67518		TCGA-BR-7957	low	-1.77295		TCGA-BR-7957	low	-3.69121
TCGA-MX-A663	low	-1.52457		TCGA-MX-A663	low	-0.158909		TCGA-MX-A663	low	-2.17012
TCGA-BR-6705	low	-1.97772		TCGA-BR-6705	low	-0.701385		TCGA-BR-6705	low	-2.25958
TCGA-BR-4187	low	-1.59186		TCGA-BR-4187	low	-0.519371		TCGA-BR-4187	low	-1.67863
TCGA-BR-6455	low	-2.45457		TCGA-BR-6455	low	-2.14755		TCGA-BR-6455	low	-5.02641
TCGA-BR-6456	low	-1.74886		TCGA-BR-6456	low	-1.33325		TCGA-BR-6456	low	-3.3012
TCGA-BR-8080	low	-0.80737		TCGA-BR-8080	low	0.1086		TCGA-BR-8080	low	-0.346259
TCGA-FP-7998	low	-1.9639		TCGA-FP-7998	low	-1.53331		TCGA-FP-7998	low	-4.51807
TCGA-BR-8059	low	-2.27039		TCGA-BR-8059	low	-1.75215		TCGA-BR-8059	low	-4.54744
TCGA-BR-A4J8	low	-1.32137		TCGA-BR-A4J8	low	-0.192357		TCGA-BR-A4J8	low	-3.34988
TCGA-CD-8533	low	-1.65991		TCGA-CD-8533	low	-1.40783		TCGA-CD-8533	low	-2.2811
TCGA-BR-8686	low	-1.389		TCGA-BR-8686	low	-0.778926		TCGA-BR-8686	low	-3.26645
TCGA-IN-7806	low	-1.27289		TCGA-IN-7806	low	-0.763255		TCGA-IN-7806	low	-4.13526
TCGA-BR-7197	low	-1.5146		TCGA-BR-7197	low	-0.769936		TCGA-BR-7197	low	-3.82388
TCGA-BR-8590	low	-1.89334		TCGA-BR-8590	low	-1.21503		TCGA-BR-8590	low	-3.64378
TCGA-BR-7959	low	-1.93764		TCGA-BR-7959	low	-0.790119		TCGA-BR-7959	low	-3.75456
TCGA-D7-6525	low	-2.74489		TCGA-D7-6525	low	-2.99957		TCGA-D7-6525	low	-6.36659
TCGA-BR-4294	low	5.92891		TCGA-BR-4294	low	6.32779		TCGA-BR-4294	low	21.5365
TCGA-BR-8284	low	-1.9601		TCGA-BR-8284	low	-1.92903		TCGA-BR-8284	low	-4.75851
TCGA-D7-8578	low	-1.4988		TCGA-D7-8578	low	-0.696212		TCGA-D7-8578	low	-2.79528
TCGA-HU-A4GQ	low	-1.94491		TCGA-HU-A4GQ	low	-0.898402		TCGA-HU-A4GQ	low	-4.22452
TCGA-BR-6801	low	-1.40882		TCGA-BR-6801	low	-0.717837		TCGA-BR-6801	low	-3.02666
TCGA-D7-6528	low	-2.34384		TCGA-D7-6528	low	-2.08317		TCGA-D7-6528	low	-5.28036
TCGA-RD-A8NB	low	-2.16876		TCGA-RD-A8NB	low	-1.35486		TCGA-RD-A8NB	low	-3.80212
TCGA-D7-A4YU	low	-2.12501		TCGA-D7-A4YU	low	-1.50875		TCGA-D7-A4YU	low	-4.78288
TCGA-BR-8683	low	-2.15306		TCGA-BR-8683	low	-1.03003		TCGA-BR-8683	low	-6.30808
TCGA-BR-6710	low	22.7363		TCGA-BR-6710	low	9.53374		TCGA-BR-6710	low	126.73
TCGA-CD-5804	low	-0.775582		TCGA-CD-5804	low	-0.514323		TCGA-CD-5804	low	-1.95585
TCGA-MX-A5UJ	low	-1.82146		TCGA-MX-A5UJ	low	-1.16564		TCGA-MX-A5UJ	low	-3.63995
TCGA-D7-5578	low	-1.26713		TCGA-D7-5578	low	-0.962421		TCGA-D7-5578	low	-3.72164
TCGA-BR-8058	low	-1.40576		TCGA-BR-8058	low	-1.44411		TCGA-BR-8058	low	-2.30408
TCGA-CG-5722	low	-1.14297		TCGA-CG-5722	low	-0.611616		TCGA-CG-5722	low	-3.11333
TCGA-EQ-8122	low	-1.5455		TCGA-EQ-8122	low	-0.876838		TCGA-EQ-8122	low	-4.96937
TCGA-F1-6177	low	-1.67759		TCGA-F1-6177	low	-1.62069		TCGA-F1-6177	low	-4.3389
TCGA-BR-6565	low	-1.64652		TCGA-BR-6565	low	-1.17478		TCGA-BR-6565	low	-4.25912
TCGA-BR-6563	low	-0.588645		TCGA-BR-6563	low	-0.00295347		TCGA-BR-6563	low	-1.06004
TCGA-D7-6524	low	-2.1801		TCGA-D7-6524	low	-1.70109		TCGA-D7-6524	low	-4.36035
TCGA-CD-A487	low	-2.07786		TCGA-CD-A487	low	-1.01909		TCGA-CD-A487	low	-4.25004
TCGA-BR-8361	low	-2.35485		TCGA-BR-8361	low	-1.61925		TCGA-BR-8361	low	-5.37391
TCGA-D7-A4Z0	low	-1.49639		TCGA-D7-A4Z0	low	-0.59979		TCGA-D7-A4Z0	low	-3.77326
TCGA-CD-8530	low	-0.555426		TCGA-CD-8530	low	0.472322		TCGA-CD-8530	low	-0.00360333
TCGA-IN-8462	low	-1.38101		TCGA-IN-8462	low	-0.174757		TCGA-IN-8462	low	-3.39827
TCGA-D7-6522	low	-1.47148		TCGA-D7-6522	low	-1.21828		TCGA-D7-6522	low	-3.45387
TCGA-VQ-AA6K	low	-1.39205		TCGA-VQ-AA6K	low	-1.08812		TCGA-VQ-AA6K	low	-3.50878
TCGA-FP-7916	low	-1.39294		TCGA-FP-7916	low	-1.23995		TCGA-FP-7916	low	-3.47914
TCGA-D7-A6EX	low	-1.81855		TCGA-D7-A6EX	low	-1.09996		TCGA-D7-A6EX	low	-3.28488
TCGA-VQ-A91K	low	-1.59428		TCGA-VQ-A91K	low	-1.66934		TCGA-VQ-A91K	low	-4.46
TCGA-D7-6521	low	-0.487353		TCGA-D7-6521	low	-1.45828		TCGA-D7-6521	low	-2.82325
TCGA-CD-5799	low	-1.65662		TCGA-CD-5799	low	-1.94596		TCGA-CD-5799	low	-3.67454
TCGA-B7-A5TK	low	-2.09658		TCGA-B7-A5TK	low	-1.45199		TCGA-B7-A5TK	low	-4.21083
TCGA-IN-AB1V	low	-1.43146		TCGA-IN-AB1V	low	-0.30149		TCGA-IN-AB1V	low	-3.88227
TCGA-BR-7901	low	-1.91045		TCGA-BR-7901	low	-1.46262		TCGA-BR-7901	low	-4.10074
TCGA-BR-6709	low	-2.47919		TCGA-BR-6709	low	-1.44031		TCGA-BR-6709	low	-4.44331
TCGA-CD-5801	low	-1.16847		TCGA-CD-5801	low	-1.18849		TCGA-CD-5801	low	-4.35679
TCGA-D7-8574	low	-1.1705		TCGA-D7-8574	low	-0.349512		TCGA-D7-8574	low	-2.25043
TCGA-RD-A8N9	low	-1.93094		TCGA-RD-A8N9	low	-0.998469		TCGA-RD-A8N9	low	-2.99361
TCGA-BR-7704	low	-0.639715		TCGA-BR-7704	low	-0.674456		TCGA-BR-7704	low	-4.36669
TCGA-CD-8529	low	-1.3583		TCGA-CD-8529	low	-1.18508		TCGA-CD-8529	low	-2.91617
TCGA-CD-8532	low	-1.0841		TCGA-CD-8532	low	-0.769166		TCGA-CD-8532	low	-3.49716
TCGA-CD-A48A	low	-1.3586		TCGA-CD-A48A	low	-0.589458		TCGA-CD-A48A	low	-3.98186
TCGA-BR-A4J4	low	-2.26475		TCGA-BR-A4J4	low	-1.74222		TCGA-BR-A4J4	low	-5.11867
TCGA-CD-8534	low	-1.23634		TCGA-CD-8534	low	-0.203293		TCGA-CD-8534	low	-3.43506
TCGA-BR-A4J6	low	-0.9275		TCGA-BR-A4J6	low	-0.297233		TCGA-BR-A4J6	low	-2.79804
TCGA-BR-7717	low	-1.63062		TCGA-BR-7717	low	-1.18346		TCGA-BR-7717	low	-4.90627
TCGA-BR-4368	low	-2.79133		TCGA-BR-4368	low	-1.65516		TCGA-BR-4368	low	-5.28241
TCGA-CG-5717	low	-1.58393		TCGA-CG-5717	low	-0.265297		TCGA-CG-5717	low	-3.20018
TCGA-BR-8588	low	-1.14047		TCGA-BR-8588	low	-1.19679		TCGA-BR-8588	low	-3.39303
TCGA-HU-A4H0	low	-2.14995		TCGA-HU-A4H0	low	-1.68632		TCGA-HU-A4H0	low	-4.94891
TCGA-IN-A7NR	low	-1.078		TCGA-IN-A7NR	low	-0.841971		TCGA-IN-A7NR	low	-4.26316
TCGA-R5-A7ZF	low	-2.50549		TCGA-R5-A7ZF	low	-1.63298		TCGA-R5-A7ZF	low	-5.31139
TCGA-BR-7722	low	-1.25606		TCGA-BR-7722	low	-0.3609		TCGA-BR-7722	low	-4.35213
TCGA-BR-6454	low	-0.527365		TCGA-BR-6454	low	-0.357916		TCGA-BR-6454	low	-0.730732
TCGA-B7-5818	low	-1.90402		TCGA-B7-5818	low	-2.3655		TCGA-B7-5818	low	-4.87217
TCGA-CD-8527	low	-2.05344		TCGA-CD-8527	low	-1.84288		TCGA-CD-8527	low	-5.30768
TCGA-RD-A8N0	low	0.5115		TCGA-RD-A8N0	low	1.19962		TCGA-RD-A8N0	low	2.57884
TCGA-BR-4256	low	-2.60034		TCGA-BR-4256	low	-2.45012		TCGA-BR-4256	low	-3.62584
TCGA-BR-8381	low	-1.90187		TCGA-BR-8381	low	-1.51326		TCGA-BR-8381	low	-4.22476
TCGA-CG-4437	low	-1.62445		TCGA-CG-4437	low	-1.61221		TCGA-CG-4437	low	-4.04117
TCGA-B7-A5TN	low	-2.16394		TCGA-B7-A5TN	low	-1.82424		TCGA-B7-A5TN	low	-4.77088
TCGA-HU-A4GJ	low	-0.794794		TCGA-HU-A4GJ	low	-0.260041		TCGA-HU-A4GJ	low	-2.01365
TCGA-VQ-A927	low	0.444958		TCGA-VQ-A927	low	1.28712		TCGA-VQ-A927	low	0.965141
TCGA-IN-A6RO	low	-2.03277		TCGA-IN-A6RO	low	-2.05233		TCGA-IN-A6RO	low	-5.1971
TCGA-BR-7958	low	-2.18111		TCGA-BR-7958	low	-2.03959		TCGA-BR-7958	low	-5.3115
TCGA-BR-8690	low	-1.45271		TCGA-BR-8690	low	-0.499219		TCGA-BR-8690	low	-4.2421
TCGA-VQ-A8P8	low	-1.14364		TCGA-VQ-A8P8	low	-0.370238		TCGA-VQ-A8P8	low	-2.67139
TCGA-VQ-A8PQ	low	-2.01305		TCGA-VQ-A8PQ	low	-1.78325		TCGA-VQ-A8PQ	low	-3.08517
TCGA-IN-A7NU	low	-1.95996		TCGA-IN-A7NU	low	-1.7228		TCGA-IN-A7NU	low	-5.27529
TCGA-HU-A4G2	low	-1.60925		TCGA-HU-A4G2	low	-0.804563		TCGA-HU-A4G2	low	-3.91053
TCGA-FP-7735	low	-1.11436		TCGA-FP-7735	low	-0.943752		TCGA-FP-7735	low	-2.96849
TCGA-HU-A4HB	low	-0.499343		TCGA-HU-A4HB	low	0.0973105		TCGA-HU-A4HB	low	-2.05408
TCGA-HU-A4GX	low	-1.30661		TCGA-HU-A4GX	low	-0.541117		TCGA-HU-A4GX	low	-3.51037
TCGA-BR-7716	low	-1.48846		TCGA-BR-7716	low	-1.8259		TCGA-BR-7716	low	-4.38256
TCGA-D7-6527	low	7.92471		TCGA-D7-6527	low	6.84048		TCGA-D7-6527	low	56.8136
TCGA-CG-5718	low	-1.08647		TCGA-CG-5718	low	-0.915527		TCGA-CG-5718	low	-4.10339
TCGA-RD-A7BS	low	-1.50348		TCGA-RD-A7BS	low	-0.817706		TCGA-RD-A7BS	low	-3.56468
TCGA-F1-A72C	low	-1.49941		TCGA-F1-A72C	low	-1.12863		TCGA-F1-A72C	low	-3.41346
TCGA-VQ-A8PD	low	-1.40203		TCGA-VQ-A8PD	low	-0.701877		TCGA-VQ-A8PD	low	-3.51134
TCGA-IN-7808	low	-1.11503		TCGA-IN-7808	low	-0.513099		TCGA-IN-7808	low	-0.95129
TCGA-HF-7132	low	1.1889		TCGA-HF-7132	low	1.21654		TCGA-HF-7132	low	5.69824
TCGA-CG-5732	low	0.557363		TCGA-CG-5732	low	0.53451		TCGA-CG-5732	low	-0.153663
TCGA-BR-8677	low	-2.44667		TCGA-BR-8677	low	-1.77085		TCGA-BR-8677	low	-5.26374
TCGA-BR-8366	low	-1.48942		TCGA-BR-8366	low	-1.29575		TCGA-BR-8366	low	-3.67464
TCGA-FP-8211	low	-1.41618		TCGA-FP-8211	low	-0.800971		TCGA-FP-8211	low	-3.67396
TCGA-CG-5719	low	-1.78421		TCGA-CG-5719	low	-1.40941		TCGA-CG-5719	low	-3.67103
TCGA-CD-8531	low	-3.20999		TCGA-CD-8531	low	-3.04785		TCGA-CD-8531	low	-5.2559
TCGA-IN-A6RJ	low	-1.51461		TCGA-IN-A6RJ	low	-0.16475		TCGA-IN-A6RJ	low	-3.04398
TCGA-BR-8367	low	-1.56053		TCGA-BR-8367	low	-0.851942		TCGA-BR-8367	low	-3.37598
TCGA-BR-8081	low	-1.92718		TCGA-BR-8081	low	-1.80974		TCGA-BR-8081	low	-3.35357
TCGA-3M-AB47	low	-1.66972		TCGA-3M-AB47	low	-0.782736		TCGA-3M-AB47	low	-3.7811
TCGA-BR-8295	low	-2.12846		TCGA-BR-8295	low	-0.770923		TCGA-BR-8295	low	-4.20004
TCGA-BR-8485	low	-1.27748		TCGA-BR-8485	low	-1.04091		TCGA-BR-8485	low	-4.93835
TCGA-BR-6566	low	-1.12502		TCGA-BR-6566	low	-1.30324		TCGA-BR-6566	low	-2.79447
TCGA-HU-A4GY	low	-1.80293		TCGA-HU-A4GY	low	-0.860795		TCGA-HU-A4GY	low	-4.04759
TCGA-CG-5716	low	1.93584		TCGA-CG-5716	low	1.83469		TCGA-CG-5716	low	7.15325
TCGA-BR-8296	low	-1.02604		TCGA-BR-8296	low	-0.478558		TCGA-BR-8296	low	-3.49469
TCGA-BR-6707	low	-1.46307		TCGA-BR-6707	low	-0.891209		TCGA-BR-6707	low	-4.72415
TCGA-D7-8576	low	-2.09509		TCGA-D7-8576	low	-2.10258		TCGA-D7-8576	low	-5.28843
TCGA-BR-8291	low	-1.78215		TCGA-BR-8291	low	-1.29963		TCGA-BR-8291	low	-3.66867
TCGA-IN-A6RR	low	-1.32186		TCGA-IN-A6RR	low	-0.707154		TCGA-IN-A6RR	low	-4.48614
TCGA-VQ-A8PM	low	-0.648198		TCGA-VQ-A8PM	low	0.0227326		TCGA-VQ-A8PM	low	-1.76717
TCGA-BR-8687	low	2.95378		TCGA-BR-8687	low	3.13653		TCGA-BR-8687	low	14.7497
TCGA-CG-5724	low	-2.49298		TCGA-CG-5724	low	-2.37981		TCGA-CG-5724	low	-6.01382
TCGA-BR-6453	high	-1.12952		TCGA-BR-6453	high	-0.563758		TCGA-BR-6453	high	-4.01201
TCGA-RD-A8N5	high	-0.803734		TCGA-RD-A8N5	high	-0.199305		TCGA-RD-A8N5	high	-1.40454
TCGA-B7-A5TJ	high	-1.20815		TCGA-B7-A5TJ	high	-0.688231		TCGA-B7-A5TJ	high	-4.09539
TCGA-SW-A7EB	high	0.952885		TCGA-SW-A7EB	high	2.07134		TCGA-SW-A7EB	high	2.2264
TCGA-D7-A74A	high	-1.75347		TCGA-D7-A74A	high	-1.18838		TCGA-D7-A74A	high	-4.37503
TCGA-D7-A6F2	high	-0.874061		TCGA-D7-A6F2	high	-0.689315		TCGA-D7-A6F2	high	-2.89449
TCGA-BR-6458	high	-1.89154		TCGA-BR-6458	high	-1.55449		TCGA-BR-6458	high	-3.47627
TCGA-HU-A4H2	high	-1.25794		TCGA-HU-A4H2	high	-0.338015		TCGA-HU-A4H2	high	-3.67479
TCGA-VQ-A8PC	high	-0.563351		TCGA-VQ-A8PC	high	-0.137287		TCGA-VQ-A8PC	high	-1.81343
TCGA-CD-8528	high	-2.71762		TCGA-CD-8528	high	-2.52246		TCGA-CD-8528	high	-5.91106
TCGA-CG-4301	high	-0.688544		TCGA-CG-4301	high	-2.5982		TCGA-CG-4301	high	-4.78005
TCGA-HU-A4GC	high	-1.36544		TCGA-HU-A4GC	high	-0.746446		TCGA-HU-A4GC	high	-4.40225
TCGA-BR-8589	high	-1.79752		TCGA-BR-8589	high	-1.68699		TCGA-BR-8589	high	-3.97612
TCGA-HU-A4G3	high	-0.525537		TCGA-HU-A4G3	high	0.200871		TCGA-HU-A4G3	high	-1.92404
TCGA-D7-8573	high	-2.01997		TCGA-D7-8573	high	-1.52553		TCGA-D7-8573	high	-4.90792
TCGA-HU-A4H5	high	-2.40951		TCGA-HU-A4H5	high	-2.1166		TCGA-HU-A4H5	high	-4.89379
TCGA-D7-5577	high	-1.66583		TCGA-D7-5577	high	-1.74564		TCGA-D7-5577	high	-4.78417
TCGA-VQ-A8PF	high	-1.19911		TCGA-VQ-A8PF	high	-0.717578		TCGA-VQ-A8PF	high	-3.11529
TCGA-BR-8373	high	-1.99172		TCGA-BR-8373	high	-0.920305		TCGA-BR-8373	high	-4.45507
TCGA-IP-7968	high	-2.22886		TCGA-IP-7968	high	-1.2876		TCGA-IP-7968	high	-5.24152
TCGA-VQ-A94T	high	-2.59683		TCGA-VQ-A94T	high	-2.40501		TCGA-VQ-A94T	high	-4.62503
TCGA-VQ-AA64	high	-2.89328		TCGA-VQ-AA64	high	-2.42857		TCGA-VQ-AA64	high	-4.23887
TCGA-B7-A5TI	high	-1.9521		TCGA-B7-A5TI	high	-2.06066		TCGA-B7-A5TI	high	-4.12886
TCGA-BR-8679	high	-2.15423		TCGA-BR-8679	high	-1.93809		TCGA-BR-8679	high	-4.80373
TCGA-VQ-A94R	high	-1.90934		TCGA-VQ-A94R	high	-1.06677		TCGA-VQ-A94R	high	-4.58583
TCGA-BR-A44U	high	-1.63254		TCGA-BR-A44U	high	-0.702797		TCGA-BR-A44U	high	-4.32509
TCGA-BR-8289	high	-2.02665		TCGA-BR-8289	high	-1.01081		TCGA-BR-8289	high	-4.39763
TCGA-BR-8486	high	-1.47791		TCGA-BR-8486	high	-0.774344		TCGA-BR-8486	high	-3.76309
TCGA-CG-4443	high	-2.23166		TCGA-CG-4443	high	-1.65276		TCGA-CG-4443	high	-3.87696
TCGA-VQ-A91Q	high	-1.7966		TCGA-VQ-A91Q	high	-0.967126		TCGA-VQ-A91Q	high	-3.84331
TCGA-FP-8099	high	-1.71792		TCGA-FP-8099	high	-1.41373		TCGA-FP-8099	high	-5.0396
TCGA-VQ-AA6F	high	-1.21268		TCGA-VQ-AA6F	high	-0.96065		TCGA-VQ-AA6F	high	-3.85432
TCGA-HF-7131	high	-0.934381		TCGA-HF-7131	high	-1.04578		TCGA-HF-7131	high	-4.18497
TCGA-VQ-A8P3	high	-1.38372		TCGA-VQ-A8P3	high	-0.636669		TCGA-VQ-A8P3	high	-2.84375
TCGA-CD-8524	high	-2.19244		TCGA-CD-8524	high	-2.01165		TCGA-CD-8524	high	-5.31022
TCGA-CG-5726	high	-1.82726		TCGA-CG-5726	high	-1.24614		TCGA-CG-5726	high	-4.92625
TCGA-CG-4441	high	-1.61884		TCGA-CG-4441	high	-1.50802		TCGA-CG-4441	high	-3.6653
TCGA-CD-A4MH	high	-0.965197		TCGA-CD-A4MH	high	-0.211297		TCGA-CD-A4MH	high	-2.3528
TCGA-D7-8575	high	-1.2025		TCGA-D7-8575	high	-0.676851		TCGA-D7-8575	high	-4.85648
TCGA-FP-A8CX	high	0.346967		TCGA-FP-A8CX	high	0.36302		TCGA-FP-A8CX	high	-0.75234
TCGA-HU-A4H6	high	-0.831381		TCGA-HU-A4H6	high	0.0751067		TCGA-HU-A4H6	high	-2.50012
TCGA-IN-A6RN	high	0.277846		TCGA-IN-A6RN	high	0.920254		TCGA-IN-A6RN	high	0.606265
TCGA-RD-A7BT	high	-1.50557		TCGA-RD-A7BT	high	-1.40485		TCGA-RD-A7BT	high	-4.58195
TCGA-VQ-A923	high	-1.59687		TCGA-VQ-A923	high	-0.97886		TCGA-VQ-A923	high	-4.10777
TCGA-VQ-A94U	high	-1.72515		TCGA-VQ-A94U	high	-0.744472		TCGA-VQ-A94U	high	-3.59231
TCGA-D7-6520	high	-1.86865		TCGA-D7-6520	high	-2.13695		TCGA-D7-6520	high	-4.80582
TCGA-BR-8487	high	-1.52002		TCGA-BR-8487	high	-1.21574		TCGA-BR-8487	high	-3.43187
TCGA-HU-8249	high	-1.61025		TCGA-HU-8249	high	-1.08976		TCGA-HU-8249	high	-3.23363
TCGA-D7-6815	high	-1.27796		TCGA-D7-6815	high	-0.820959		TCGA-D7-6815	high	-4.59942
TCGA-D7-A6EY	high	-1.95058		TCGA-D7-A6EY	high	-1.51799		TCGA-D7-A6EY	high	-4.40154
TCGA-R5-A7O7	high	-0.909002		TCGA-R5-A7O7	high	0.100986		TCGA-R5-A7O7	high	-2.35085
TCGA-HU-8244	high	-0.552341		TCGA-HU-8244	high	-0.229102		TCGA-HU-8244	high	-2.08338
TCGA-BR-7707	high	-2.5546		TCGA-BR-7707	high	-2.27674		TCGA-BR-7707	high	-4.85232
TCGA-D7-A4YX	high	-2.42496		TCGA-D7-A4YX	high	-2.09714		TCGA-D7-A4YX	high	-5.74088
TCGA-FP-A9TM	high	-1.39936		TCGA-FP-A9TM	high	-0.826909		TCGA-FP-A9TM	high	-4.38655
TCGA-RD-A8MV	high	-0.942811		TCGA-RD-A8MV	high	-0.264927		TCGA-RD-A8MV	high	-3.30755
TCGA-VQ-A8E2	high	-2.47865		TCGA-VQ-A8E2	high	-1.62328		TCGA-VQ-A8E2	high	-4.15954
TCGA-HU-A4GD	high	-1.35438		TCGA-HU-A4GD	high	-0.231051		TCGA-HU-A4GD	high	-3.77207
TCGA-RD-A8N1	high	-1.23786		TCGA-RD-A8N1	high	-0.461959		TCGA-RD-A8N1	high	-3.01125
TCGA-VQ-A8DV	high	-0.666355		TCGA-VQ-A8DV	high	-0.166061		TCGA-VQ-A8DV	high	-4.34083
TCGA-BR-8483	high	-1.28108		TCGA-BR-8483	high	-0.405796		TCGA-BR-8483	high	-4.44485
TCGA-BR-6802	high	-1.65943		TCGA-BR-6802	high	-1.69119		TCGA-BR-6802	high	-4.72697
TCGA-CG-4304	high	-0.965486		TCGA-CG-4304	high	-0.151648		TCGA-CG-4304	high	-1.34019
TCGA-CG-4462	high	-2.43848		TCGA-CG-4462	high	-1.91136		TCGA-CG-4462	high	-4.24076
TCGA-VQ-A91X	high	-1.21534		TCGA-VQ-A91X	high	-0.633326		TCGA-VQ-A91X	high	-4.31572
TCGA-VQ-A91D	high	-2.44465		TCGA-VQ-A91D	high	-2.25504		TCGA-VQ-A91D	high	-4.99835
TCGA-IN-A6RL	high	-1.50309		TCGA-IN-A6RL	high	-1.11528		TCGA-IN-A6RL	high	-4.83973
TCGA-BR-A4CR	high	-2.19256		TCGA-BR-A4CR	high	-0.814531		TCGA-BR-A4CR	high	-2.50737
TCGA-BR-A4QL	high	-1.47957		TCGA-BR-A4QL	high	-0.666448		TCGA-BR-A4QL	high	-4.04063
TCGA-R5-A7ZE	high	-1.94401		TCGA-R5-A7ZE	high	-1.15333		TCGA-R5-A7ZE	high	-3.41829
TCGA-IN-A7NT	high	-3.37329		TCGA-IN-A7NT	high	-2.56363		TCGA-IN-A7NT	high	-6.2503
TCGA-D7-6519	high	-2.08878		TCGA-D7-6519	high	-1.88978		TCGA-D7-6519	high	-5.46539
TCGA-BR-8382	high	-2.09525		TCGA-BR-8382	high	-1.5911		TCGA-BR-8382	high	-4.34904
TCGA-CG-4476	high	0.267322		TCGA-CG-4476	high	0.879703		TCGA-CG-4476	high	1.59609
TCGA-VQ-A8E7	high	-1.01244		TCGA-VQ-A8E7	high	-0.220405		TCGA-VQ-A8E7	high	-3.48623
TCGA-KB-A93G	high	-2.45189		TCGA-KB-A93G	high	-1.55629		TCGA-KB-A93G	high	-1.71737
TCGA-CG-5720	high	-0.860435		TCGA-CG-5720	high	-0.751064		TCGA-CG-5720	high	-4.19782
TCGA-CD-5800	high	-2.03127		TCGA-CD-5800	high	-1.48716		TCGA-CD-5800	high	-4.46327
TCGA-D7-6818	high	-1.77426		TCGA-D7-6818	high	-1.35965		TCGA-D7-6818	high	-1.95009
TCGA-KB-A93J	high	-1.78575		TCGA-KB-A93J	high	-1.8526		TCGA-KB-A93J	high	-4.69859
TCGA-R5-A7ZR	high	-1.19395		TCGA-R5-A7ZR	high	-1.59465		TCGA-R5-A7ZR	high	-3.84953
TCGA-VQ-A91V	high	-1.68345		TCGA-VQ-A91V	high	-1.67588		TCGA-VQ-A91V	high	-4.97578
TCGA-3M-AB46	high	-1.61468		TCGA-3M-AB46	high	-0.426064		TCGA-3M-AB46	high	-4.10571
TCGA-VQ-AA69	high	-3.78417		TCGA-VQ-AA69	high	-3.23464		TCGA-VQ-AA69	high	-5.54737
TCGA-CD-A4MG	high	-1.7237		TCGA-CD-A4MG	high	-0.836068		TCGA-CD-A4MG	high	-3.31654
TCGA-FP-8631	high	-1.69545		TCGA-FP-8631	high	-1.34884		TCGA-FP-8631	high	-4.46208
TCGA-VQ-A8PU	high	-0.226122		TCGA-VQ-A8PU	high	0.0368758		TCGA-VQ-A8PU	high	-1.9164
TCGA-HU-A4HD	high	-1.80755		TCGA-HU-A4HD	high	-1.14047		TCGA-HU-A4HD	high	-4.80788
TCGA-VQ-A928	high	-1.2269		TCGA-VQ-A928	high	-0.408261		TCGA-VQ-A928	high	-0.783301
TCGA-CG-5734	high	1.38252		TCGA-CG-5734	high	1.60996		TCGA-CG-5734	high	5.20855
TCGA-D7-8572	high	-2.54049		TCGA-D7-8572	high	-1.63428		TCGA-D7-8572	high	-4.24473
TCGA-BR-8484	high	-1.19241		TCGA-BR-8484	high	-0.837556		TCGA-BR-8484	high	-3.69043
TCGA-F1-6874	high	-1.61307		TCGA-F1-6874	high	-1.38369		TCGA-F1-6874	high	-4.2534
TCGA-BR-4369	high	-2.02615		TCGA-BR-4369	high	-1.26298		TCGA-BR-4369	high	-4.12095
TCGA-D7-8570	high	-1.11218		TCGA-D7-8570	high	-1.49704		TCGA-D7-8570	high	-3.81003
TCGA-IN-8663	high	-3.33381		TCGA-IN-8663	high	-2.54622		TCGA-IN-8663	high	-6.71721
TCGA-D7-A6EZ	high	-2.80621		TCGA-D7-A6EZ	high	-3.19542		TCGA-D7-A6EZ	high	-5.10471
TCGA-BR-4267	high	0.986392		TCGA-BR-4267	high	0.956396		TCGA-BR-4267	high	5.6233
TCGA-HU-8238	high	-1.11247		TCGA-HU-8238	high	-0.212653		TCGA-HU-8238	high	-3.72624
TCGA-F1-6875	high	-2.61691		TCGA-F1-6875	high	-2.19757		TCGA-F1-6875	high	-5.37129
TCGA-VQ-A8E3	high	-2.14466		TCGA-VQ-A8E3	high	-1.3944		TCGA-VQ-A8E3	high	-4.83663
TCGA-VQ-A8E0	high	-1.60863		TCGA-VQ-A8E0	high	-1.81859		TCGA-VQ-A8E0	high	-4.13063
TCGA-VQ-A91Z	high	-2.54458		TCGA-VQ-A91Z	high	-1.58511		TCGA-VQ-A91Z	high	-5.09304
TCGA-VQ-A8DZ	high	-1.61124		TCGA-VQ-A8DZ	high	-1.9499		TCGA-VQ-A8DZ	high	-5.27721
TCGA-HU-8608	high	-2.29506		TCGA-HU-8608	high	-1.85108		TCGA-HU-8608	high	-3.51622
TCGA-CD-8526	high	-2.34133		TCGA-CD-8526	high	-1.22602		TCGA-CD-8526	high	-4.1766
TCGA-VQ-AA6G	high	-1.09828		TCGA-VQ-AA6G	high	-1.10598		TCGA-VQ-AA6G	high	-4.83999
TCGA-IN-AB1X	high	-2.05498		TCGA-IN-AB1X	high	-1.60709		TCGA-IN-AB1X	high	-3.86148
TCGA-HU-A4H8	high	-2.00335		TCGA-HU-A4H8	high	-1.26421		TCGA-HU-A4H8	high	-4.39537
TCGA-BR-4367	high	-2.36579		TCGA-BR-4367	high	-1.83705		TCGA-BR-4367	high	-5.27137
TCGA-ZQ-A9CR	high	-2.04851		TCGA-ZQ-A9CR	high	-1.35728		TCGA-ZQ-A9CR	high	-3.82919
TCGA-CG-5725	high	-2.26753		TCGA-CG-5725	high	-1.56156		TCGA-CG-5725	high	-4.00659
TCGA-VQ-AA68	high	-1.76454		TCGA-VQ-AA68	high	-1.23896		TCGA-VQ-AA68	high	-5.70356
TCGA-D7-6526	high	-1.43907		TCGA-D7-6526	high	-0.75705		TCGA-D7-6526	high	-4.51037
TCGA-VQ-A8PH	high	-0.642739		TCGA-VQ-A8PH	high	0.0797518		TCGA-VQ-A8PH	high	-1.99852
TCGA-CG-5723	high	-2.1848		TCGA-CG-5723	high	-2.03895		TCGA-CG-5723	high	-4.4307
TCGA-D7-A748	high	-1.59912		TCGA-D7-A748	high	-1.82616		TCGA-D7-A748	high	-4.48273
TCGA-HU-A4GT	high	-1.84612		TCGA-HU-A4GT	high	-1.64679		TCGA-HU-A4GT	high	-3.85678
TCGA-BR-A4CS	high	-1.59962		TCGA-BR-A4CS	high	-0.792049		TCGA-BR-A4CS	high	-4.16427
TCGA-BR-8678	high	-3.31848		TCGA-BR-8678	high	-2.69159		TCGA-BR-8678	high	-5.12308
TCGA-BR-8077	high	-1.4136		TCGA-BR-8077	high	-0.610158		TCGA-BR-8077	high	-4.33061
TCGA-BR-A4PF	high	-1.82703		TCGA-BR-A4PF	high	-1.57151		TCGA-BR-A4PF	high	-4.24065
TCGA-MX-A666	high	-1.67122		TCGA-MX-A666	high	-0.659669		TCGA-MX-A666	high	-4.06601
TCGA-BR-8676	high	-2.17134		TCGA-BR-8676	high	-1.32724		TCGA-BR-8676	high	-4.48923
TCGA-BR-7851	high	-2.20284		TCGA-BR-7851	high	-2.0581		TCGA-BR-7851	high	-4.11959
TCGA-VQ-A922	high	-2.48638		TCGA-VQ-A922	high	-0.989285		TCGA-VQ-A922	high	-4.80131
TCGA-KB-A93H	high	-1.47151		TCGA-KB-A93H	high	-0.72031		TCGA-KB-A93H	high	-3.99975
TCGA-BR-4370	high	-2.42549		TCGA-BR-4370	high	-1.63952		TCGA-BR-4370	high	-3.90033
TCGA-HU-A4H4	high	-1.8504		TCGA-HU-A4H4	high	-1.38968		TCGA-HU-A4H4	high	-4.23062
TCGA-VQ-A8DT	high	-1.20149		TCGA-VQ-A8DT	high	-0.610738		TCGA-VQ-A8DT	high	-4.01941
TCGA-VQ-A92D	high	-1.80128		TCGA-VQ-A92D	high	-1.50443		TCGA-VQ-A92D	high	-5.2383
TCGA-BR-6852	high	-1.53717		TCGA-BR-6852	high	-1.37043		TCGA-BR-6852	high	-2.57866
TCGA-FP-7829	high	-2.48793		TCGA-FP-7829	high	-2.66225		TCGA-FP-7829	high	-5.05272
TCGA-VQ-A8DU	high	-1.24606		TCGA-VQ-A8DU	high	-0.264257		TCGA-VQ-A8DU	high	-3.00881
TCGA-VQ-A91U	high	-0.973824		TCGA-VQ-A91U	high	-0.135986		TCGA-VQ-A91U	high	-3.60809
TCGA-CD-A48C	high	-1.81453		TCGA-CD-A48C	high	-1.10951		TCGA-CD-A48C	high	-5.19361
TCGA-BR-8060	high	-1.67507		TCGA-BR-8060	high	-0.594031		TCGA-BR-8060	high	-2.20428
TCGA-RD-A8MW	high	-1.5089		TCGA-RD-A8MW	high	-1.46653		TCGA-RD-A8MW	high	-2.93331
TCGA-BR-8680	high	-2.45889		TCGA-BR-8680	high	-2.26982		TCGA-BR-8680	high	-4.66991
TCGA-FP-A4BF	high	-1.21253		TCGA-FP-A4BF	high	-0.737377		TCGA-FP-A4BF	high	-3.18761
TCGA-HJ-7597	high	-2.29917		TCGA-HJ-7597	high	-1.78617		TCGA-HJ-7597	high	-5.28128
TCGA-BR-6452	high	-2.27636		TCGA-BR-6452	high	-2.35238		TCGA-BR-6452	high	-4.6806
TCGA-HU-A4GU	high	-1.97774		TCGA-HU-A4GU	high	-1.78518		TCGA-HU-A4GU	high	-3.72667
TCGA-R5-A7ZI	high	-1.23994		TCGA-R5-A7ZI	high	-0.721315		TCGA-R5-A7ZI	high	-3.3571
TCGA-VQ-A925	high	-1.1645		TCGA-VQ-A925	high	-0.322838		TCGA-VQ-A925	high	-3.88318
TCGA-BR-7715	high	-2.32309		TCGA-BR-7715	high	-1.81354		TCGA-BR-7715	high	-5.23486
TCGA-VQ-A91N	high	-2.28459		TCGA-VQ-A91N	high	-1.58172		TCGA-VQ-A91N	high	-4.7505
TCGA-VQ-A91S	high	-2.23126		TCGA-VQ-A91S	high	-1.30933		TCGA-VQ-A91S	high	-5.82207
TCGA-HU-A4GP	high	-1.4492		TCGA-HU-A4GP	high	-0.541807		TCGA-HU-A4GP	high	-4.28785
TCGA-VQ-A8PX	high	-0.0658742		TCGA-VQ-A8PX	high	0.220839		TCGA-VQ-A8PX	high	-0.221154
TCGA-HU-A4G9	high	-1.70715		TCGA-HU-A4G9	high	-0.877278		TCGA-HU-A4G9	high	-4.6618
TCGA-CD-5813	high	-1.51285		TCGA-CD-5813	high	-0.856474		TCGA-CD-5813	high	-2.54165
TCGA-HU-A4GH	high	-1.45002		TCGA-HU-A4GH	high	-0.891875		TCGA-HU-A4GH	high	-4.0866
TCGA-VQ-A8P5	high	-2.23575		TCGA-VQ-A8P5	high	-1.54145		TCGA-VQ-A8P5	high	-4.91644
TCGA-HU-A4GF	high	-1.51004		TCGA-HU-A4GF	high	-0.816577		TCGA-HU-A4GF	high	-4.71264
TCGA-VQ-AA6J	high	-1.78135		TCGA-VQ-AA6J	high	-1.60859		TCGA-VQ-AA6J	high	-4.95598
TCGA-CD-8525	high	-1.69165		TCGA-CD-8525	high	-0.98336		TCGA-CD-8525	high	-4.01736
TCGA-CD-A486	high	-1.69179		TCGA-CD-A486	high	-0.907064		TCGA-CD-A486	high	-3.99439
TCGA-SW-A7EA	high	-2.29943		TCGA-SW-A7EA	high	-2.11065		TCGA-SW-A7EA	high	-5.05881
TCGA-HU-A4G8	high	-2.28603		TCGA-HU-A4G8	high	-1.62025		TCGA-HU-A4G8	high	-4.71049
TCGA-VQ-A8PP	high	-2.89758		TCGA-VQ-A8PP	high	-2.32372		TCGA-VQ-A8PP	high	-5.22021
TCGA-R5-A805	high	-0.499543		TCGA-R5-A805	high	0.26916		TCGA-R5-A805	high	-2.60944
TCGA-VQ-AA6A	high	-0.895087		TCGA-VQ-AA6A	high	-1.15192		TCGA-VQ-AA6A	high	-4.00899
TCGA-HF-7134	high	-0.710442		TCGA-HF-7134	high	-0.1952		TCGA-HF-7134	high	-2.85581
TCGA-VQ-A8PE	high	-2.18228		TCGA-VQ-A8PE	high	-1.39759		TCGA-VQ-A8PE	high	-5.37358
TCGA-CG-4475	high	-3.01408		TCGA-CG-4475	high	-3.09385		TCGA-CG-4475	high	-5.57272
TCGA-BR-8591	high	-2.0204		TCGA-BR-8591	high	-1.7291		TCGA-BR-8591	high	-2.85628
TCGA-IN-A6RS	high	-0.930781		TCGA-IN-A6RS	high	-0.996587		TCGA-IN-A6RS	high	-3.54809
TCGA-BR-8372	high	-2.84187		TCGA-BR-8372	high	-2.70208		TCGA-BR-8372	high	-5.7332
TCGA-CD-8535	high	-3.114		TCGA-CD-8535	high	-2.29568		TCGA-CD-8535	high	-5.07149
TCGA-CG-4305	high	-2.2086		TCGA-CG-4305	high	-1.65753		TCGA-CG-4305	high	-4.81119
TCGA-HF-A5NB	high	-2.06637		TCGA-HF-A5NB	high	-2.05726		TCGA-HF-A5NB	high	-4.67147
TCGA-BR-8286	high	-1.58805		TCGA-BR-8286	high	-0.875139		TCGA-BR-8286	high	-3.82578
TCGA-CG-4444	high	-2.21332		TCGA-CG-4444	high	-1.53957		TCGA-CG-4444	high	-5.16282
TCGA-VQ-A8PO	high	-1.84363		TCGA-VQ-A8PO	high	-1.5186		TCGA-VQ-A8PO	high	-4.39499
TCGA-BR-4279	high	-0.66403		TCGA-BR-4279	high	0.0469173		TCGA-BR-4279	high	0.346273
TCGA-RD-A7C1	high	-1.61651		TCGA-RD-A7C1	high	-1.19289		TCGA-RD-A7C1	high	-3.89719
TCGA-VQ-A8PK	high	-1.59614		TCGA-VQ-A8PK	high	-1.55894		TCGA-VQ-A8PK	high	-4.03513
TCGA-CG-4466	high	-1.76308		TCGA-CG-4466	high	-0.847308		TCGA-CG-4466	high	-4.37304
TCGA-CG-4469	high	-2.15633		TCGA-CG-4469	high	-1.66902		TCGA-CG-4469	high	-5.09751
TCGA-BR-4371	high	-1.62587		TCGA-BR-4371	high	-0.858274		TCGA-BR-4371	high	-4.7216
TCGA-BR-4363	high	-2.60987		TCGA-BR-4363	high	-2.20258		TCGA-BR-4363	high	-3.69866
TCGA-CG-4460	high	-0.967865		TCGA-CG-4460	high	-0.128515		TCGA-CG-4460	high	0.109187
TCGA-D7-6822	high	-2.65816		TCGA-D7-6822	high	-2.21507		TCGA-D7-6822	high	-4.50298
TCGA-VQ-A91E	high	-0.849377		TCGA-VQ-A91E	high	-0.26144		TCGA-VQ-A91E	high	-2.65727
TCGA-BR-7723	high	-2.16213		TCGA-BR-7723	high	-0.679727		TCGA-BR-7723	high	-3.10677
TCGA-BR-4366	high	-1.74255		TCGA-BR-4366	high	-1.06364		TCGA-BR-4366	high	-3.26761
TCGA-BR-8368	high	-1.96236		TCGA-BR-8368	high	-1.81784		TCGA-BR-8368	high	-4.16576
TCGA-D7-A6F0	high	-2.16989		TCGA-D7-A6F0	high	-1.3802		TCGA-D7-A6F0	high	-5.65273
TCGA-CG-4477	high	-2.16371		TCGA-CG-4477	high	-1.59038		TCGA-CG-4477	high	-3.8911
TCGA-BR-4280	high	-1.65662		TCGA-BR-4280	high	-1.4538		TCGA-BR-4280	high	-3.569
TCGA-HU-A4H3	high	-1.99229		TCGA-HU-A4H3	high	-1.56258		TCGA-HU-A4H3	high	-4.72847
TCGA-D7-A6EV	high	-2.19558		TCGA-D7-A6EV	high	-1.97332		TCGA-D7-A6EV	high	-5.88297
TCGA-HF-7133	high	-0.861588		TCGA-HF-7133	high	-0.176284		TCGA-HF-7133	high	-0.00377869
TCGA-VQ-A91A	high	-2.20733		TCGA-VQ-A91A	high	-1.59575		TCGA-VQ-A91A	high	-3.5798
TCGA-IN-A6RI	high	-1.76545		TCGA-IN-A6RI	high	-1.62598		TCGA-IN-A6RI	high	-3.88192
TCGA-CG-5721	high	-2.08688		TCGA-CG-5721	high	-1.82393		TCGA-CG-5721	high	-4.09106
TCGA-VQ-A924	high	-2.51985		TCGA-VQ-A924	high	-2.10627		TCGA-VQ-A924	high	-4.84048
TCGA-BR-4191	high	-0.969201		TCGA-BR-4191	high	-0.822123		TCGA-BR-4191	high	-2.44953
TCGA-VQ-A94O	high	-1.75268		TCGA-VQ-A94O	high	-1.25509		TCGA-VQ-A94O	high	-4.90695
TCGA-HU-8610	high	-1.19993		TCGA-HU-8610	high	-0.827279		TCGA-HU-8610	high	-2.94221
TCGA-CG-4442	high	-2.55913		TCGA-CG-4442	high	-1.81043		TCGA-CG-4442	high	-5.40842
TCGA-CG-4440	high	-2.73178		TCGA-CG-4440	high	-2.44197		TCGA-CG-4440	high	-5.61362
TCGA-BR-4201	high	-2.8567		TCGA-BR-4201	high	-2.20389		TCGA-BR-4201	high	-5.00123
TCGA-HU-8604	high	-2.00467		TCGA-HU-8604	high	-1.88962		TCGA-HU-8604	high	-3.02697
TCGA-KB-A6F7	high	-2.19601		TCGA-KB-A6F7	high	-1.95163		TCGA-KB-A6F7	high	-5.40515
TCGA-VQ-A8P2	high	-2.51206		TCGA-VQ-A8P2	high	-2.18229		TCGA-VQ-A8P2	high	-5.11013
TCGA-CG-4465	high	-2.33079		TCGA-CG-4465	high	-2.2262		TCGA-CG-4465	high	-5.00682
TCGA-BR-4357	high	-2.18284		TCGA-BR-4357	high	-1.65875		TCGA-BR-4357	high	-4.19015
TCGA-VQ-A8PB	high	-2.48133		TCGA-VQ-A8PB	high	-1.82545		TCGA-VQ-A8PB	high	-5.13732
TCGA-CG-4306	high	-2.19535		TCGA-CG-4306	high	-1.52768		TCGA-CG-4306	high	-3.89202
TCGA-VQ-AA6D	high	-2.39833		TCGA-VQ-AA6D	high	-2.05675		TCGA-VQ-AA6D	high	-5.05837
TCGA-VQ-A8PJ	high	-1.59743		TCGA-VQ-A8PJ	high	-1.30905		TCGA-VQ-A8PJ	high	-4.72562
TCGA-F1-A448	high	-1.52463		TCGA-F1-A448	high	-1.02062		TCGA-F1-A448	high	-3.57803
TCGA-CG-4436	high	-0.897574		TCGA-CG-4436	high	-0.762005		TCGA-CG-4436	high	-1.83489
TCGA-BR-4361	high	-2.7661		TCGA-BR-4361	high	-2.19145		TCGA-BR-4361	high	-4.92507
TCGA-CG-4438	high	-2.1188		TCGA-CG-4438	high	-1.91861		TCGA-CG-4438	high	-5.2893
TCGA-BR-4257	high	-2.15159		TCGA-BR-4257	high	-1.98646		TCGA-BR-4257	high	-4.85837
TCGA-BR-4253	high	-2.43178		TCGA-BR-4253	high	-2.06722		TCGA-BR-4253	high	-4.70346
TCGA-HU-8602	high	-3.62449		TCGA-HU-8602	high	-3.48955		TCGA-HU-8602	high	-6.55585
